# Supplementary material for: Differential Gene Expression Landscape of Co-Existing Cervical Pre-Cancer Lesions Using RNA-seq
Source: Front Oncol. 2014 Nov 26;4:339. doi: 10.3389/fonc.2014.00339 (PMC4244708; doi:10.3389/fonc.2014.00339)
Supplement: Supplementary file 1 [file Data_Sheet_1.ZIP]

Archive with 2 entries (2 files):
- Table 3AB.CSV
- Supplementary Tables and Figures.PDF
