# Supplementary material for: Differential Gene Expression Landscape of Co-Existing Cervical Pre-Cancer Lesions Using RNA-seq
Source: Front Oncol. 2014 Nov 26;4:339. doi: 10.3389/fonc.2014.00339 (PMC4244708; doi:10.3389/fonc.2014.00339)
Supplement: Supplementary file 1 [file Data_Sheet_1.ZIP › Table 3AB.CSV]

ID	locus	Geometric_mean_of_intensities_Normal	Geometric_mean_of_intensities_LGSIL	log2_fold_change_	p_value	q_value	fold change 109no_lg	fold change 110no_lg	fold change 111no_lg	fold change 113no_lg	fold change 115no_lg	fold change 116no_lg	fold change 109no_lg_p	fold change 110no_lg_p	fold change 111no_lg_p	fold change 113no_lg_p	fold change 115no_lg_p	fold change 116no_lg_p
Mar-01	chr4:164449048-165305202	4.33076	1.69855	-1.35032	0.4177	0.999819	-4.14031	3.00279	-2.23788	-0.670326	inf	-1.74474	0.949719	0.862186	0.976644	1	1	0.998287
Mar-02	chr19:8478186-8503897	5.70054	10.5637	0.889937	0.32565	0.999819	0.16143	-2.11713	-0.448498	-0.391196	4.43204	-1.06163	0.995494	0.822112	0.994002	0.992265	0.687725	0.998287
Mar-03	chr5:126203406-126366440	1.34499	2.52563	0.909051	0.43435	0.999819	-1.53571	0.812826	1.32183	inf	1.39232	-0.929289	1	1	0.976644	0.0505849	0.84521	0.998287
Mar-04	chr2:217122585-217236750	0.00629407	0.671297	6.73681	1	1	0	0	inf	0	0		1	1	0.0178162	1	1	1
Mar-05	chr10:94050919-94113721	8.55224	12.1374	0.505079	0.35365	0.999819	-0.07094	1.01979	0.713425	0.894465	-0.194583	0.821677	0.995494	0.858247	0.986172	0.956378	0.968371	0.998287
Mar-06	chr5:10353827-10435491	5.12376	13.4053	1.38753	0.37775	0.999819	11.6838	2.2645	-1.05929	0.0497805	1.68762	-0.138627	0.947132	0.898371	0.994002	0.996423	0.714313	0.998287
Mar-07	chr2:160569009-160625083	24.4756	28.6384	0.226607	0.65595	0.999819	1.60108	-0.113453	0.276765	-1.09533	0.880121	0.121484	0.947132	0.979086	0.993459	0.928078	0.844117	0.998287
Mar-08	chr10:45952816-46090354	4.78738	4.46555	-0.100397	0.89555	0.999819	-0.331478	0.554077	-1.81844	-0.976025	0.773709	-0.197625	0.995494	0.946389	0.954519	0.977848	0.899959	0.998287
Mar-09	chr12:58148899-58153689	1.05296	2.72819	1.37349	0.24665	0.999819	0.391197	1.42497	1.92159	3.01926		-0.212625	1	0.874386	0.956194	0.928078	1	0.998287
Mar-10	chr17:60778675-60885705	0.0738881	0.0346447	-1.09271	1	1	0.702001	0	-16.0011	inf	0	-0.0352466	1	1	1	1	1	1
Mar-11	chr5:16067473-16179897	0	0	0	1	1	0	0	0	0	0	0	1	1	1	1	1	1
Apr-02	chr17:41994575-41995355	0	0.0582484	inf	1	1	0	inf	0	0	0	0	1	1	1	1	1	1
Sep-01	chr16:30389456-30394171	1.87E-05	0		1	1	0	0	0	0	0	0	1	1	1	1	1	1
Sep-02	chr2:242166678-242293439	106.575	105.005	-0.0214189	0.97555	0.999819	0.167791	-0.977418	0.008893	0.0798306	0.609221	0.15515	0.995494	0.881474	0.998543	0.99464	0.87405	0.998287
Sep-03	chr22:42095517-42466846	2.23054	1.09021	-1.03278	1	1	-2.3006	inf		-0.564051	-5.30813	-1.03696	0.99098	0.802939	1	1	0.757303	1
Sep-04	chr17:56597615-56618179	3.94987	0.733868	-2.42821	0.0393	0.999819	-1.65558	inf		-2.94067		0.892519	0.96448	1	0.801536	1	0.0124857	0.998287
Sep-05	chr22:19701986-19712297	5.63215	4.08128	-0.464665	0.53915	0.999819	2.50875	0.12714	-1.57758	-3.01104	0.403366	1.05711	0.947132	0.981515	0.954519	0.891889	0.950753	0.998287
Sep-06	chrX:118749689-118827333	27.3028	16.3064	-0.743614	0.21445	0.999819	0.0679012	-1.36379	0.660219	0.24878	-0.469248	-1.63208	0.995494	0.803697	0.991853	0.992265	0.936042	0.998287
Sep-07	chr7:35840626-35944915	23.9548	25.7302	0.103146	0.85945	0.999819	0.247795	-0.0121104	-0.513173	-0.46866	0.398817	0.198499	0.995494	0.996336	0.992776	0.990636	0.929961	0.998287
Sep-08	chr5:132083136-132113561	22.7555	17.2264	-0.401593	0.50095	0.999819	0.89416	-0.787542	0.405225	-0.179544	-1.08374	0.615902	0.969394	0.878787	0.992776	0.992265	0.740606	0.998287
Sep-09	chr17:75277491-75496676	14.056	15.9874	0.185746	0.74185	0.999819	-0.219459	1.37995	0.471678	-0.328772	0.36599	-0.456185	0.995494	0.804422	0.992776	0.992265	0.939718	0.998287
Sep-10	chr2:110300373-110371783	10.0687	13.9708	0.472534	0.4841	0.999819	0.0396467	-1.02105	0.616255	1.12533	0.886488	1.88743	0.996043	0.874386	0.992776	0.954881	0.860927	0.998287
Sep-11	chr4:77870894-77959767	72.3059	29.9992	-1.26919	0.04045	0.999819	-0.316447	-1.33667	-1.55887	-1.65412	-2.26267	-0.14123	0.995494	0.802939	0.954519	0.928078	0.480471	0.998287
Sep-12	chr16:4827675-4838399	0.0608723	0		1	1		0	0	0	0	0	1	1	1	1	1	1
Sep-13	chr7:45763389-45808617	13.2816	8.84417	-0.586624	0.353	0.999819	0.15733	-2.10463	-0.697033	-1.34413	-0.445652	0.475126	0.995494	0.802939	0.991606	0.928078	1	0.998287
Sep-14	chr7:55861236-55930482	0.0260522	0.0168327	-0.630136	1	1		inf		0	0	inf	1	1	1	1	1	1
Sep-14	chr1:87328129-87380107	33.9957	16.8099	-1.01604	0.07425	0.999819	-0.699313	-1.38956	-0.834044	-0.28609	-2.28077	-0.670066	0.99098	0.802939	0.982042	0.992265	0.70405	0.998287
Oct-11	chr11:120110950-120190653	1.50001	0.258881	-2.53461	1	1	0	-1.99733	16.6178	7.27759	-10.733	2.47625	1	1	1	1	0.720718	1
10a.872B9 (locus 10a)	chr22:22345496-23265082	0	0	0	1	1	0	0	0	0	0	0	1	1	1	1	1	1
Dec-01	chr9:117904096-118164923	0	0	0	1	1	0	0	0	0	0	0	1	1	1	1	1	1
16G2	chr3:186353757-186370796	0	0	0	1	1	0	0	0	0	0	0	1	1	1	1	1	1
214K23.2	chr13:32598197-32870775	2.3968	7.03857	1.55417	0.46105	0.999819	-1.8786	4.00352	1.5019	-0.705067	2.12177	0.505562	0.99497	1	0.992776	0.992265	0.766261	1
2B4	chr1:160799950-160832645	0.896652	0.0905876	-3.30716	1	1	0	inf	0	inf	0	-3.95191	1	1	1	1	1	0.998287
2.00E+04
44050	chr10:99344101-99436187	1.1017	0.0929571	-3.56702	1	1	0		inf	0.247914	0		1	0.802939	1	1	1	1
5-OPase	chr8:145106166-145115584	0	0	0	1	1	0	0	0	0	0	0	1	1	1	1	1	1
5H9	chr12:6308872-6347427	0.151681	0		1	1	0	0	0		0		1	1	1	1	1	1
6M1-18	chr6_ssto_hap7:733813-765382	0	0	0	1	1	0	0	0	0	0	0	1	1	1	1	1	1
6a8b	chr15:75648134-75660941	1.25155	0.695443	-0.847707	1	1	inf	3.17857		-11.3105	0	0.179426	1	1	0.954519	1	1	1
7M1-2	chr7:143656156-143658108	0	0	0	1	1	0	0	0	0	0	0	1	1	1	1	1	1
A-328A3.5	chr16:29454225-30257122	1.49921	3.24169	1.11255	0.7176	0.999819	1.15081	inf	-2.72407	-0.827206	-0.156963	1.07182	0.968133	0.802939	1	1	1	0.998287
A1	chr1:203096835-203320289	0.088412	0.301805	1.7713	1	1	inf	inf	0		0	1.01129	1	1	1	1	1	1
A121/SUI1	chr17:39679869-39942964	72.347	69.5232	-0.0574386	0.96635	0.999819	1.2137	0.424002	-0.409453	-0.250884	-0.452783	0.18055	0.981354	0.962837	0.994002	0.992265	0.950753	0.998287
A1BG	chr19:58858173-58874120	0.116852	0.145194	0.313305	1	1	0.912232	0		0.885149	0	0.0350501	1	1	1	1	1	1
A1CF	chr10:52566326-52645435	0	0.0132572	inf	1	1	0	0	0	0	0	inf	1	1	1	1	1	1
A2BP1	chr16:6069131-7763340	1.92403	0.845185	-1.18679	1	1	inf	5.50006		-5.79112	0	inf	1	0.349976	1	0.390652	1	1
A2LD1	chr13:100741336-101241046	0.60457	0.0012664	-8.89903	1	1	0		-2.60947	0	0	0	1	0.802939	1	1	1	1
A2LG	chr16:28467697-29418349	3.9488	0.843463	-2.22702	0.66495	0.999819			-0.200286			0.132092	0.947132	0.802939	0.994002	0.928078	0.707518	0.998287
A2M	chr12:9217772-9268558	21.6975	17.1359	-0.340508	0.51485	0.999819	0.271164	-0.804088	-0.893581	-1.39288	0.562163	-0.500372	0.995494	0.874231	0.968001	0.928078	0.896212	0.998287
A2ML1	chr12:8975149-9039597	11.7707	29.5211	1.32655	0.1129	0.999819	-3.56242	3.41379	3.91889	0.215521	-1.18503	5.6282	0.837502	0.802939	0.572704	0.992265	0.750811	0.520508
A3GALT2	chr1:33772366-33786699	0	0	0	1	1	0	0	0	0	0	0	1	1	1	1	1	1
A4GALT	chr22:43088127-43117286	2.03407	3.13095	0.622229	0.47775	0.999819	-0.309414	0.89323	1.41837	-0.908264	2.17581	0.520795	0.995494	0.917359	0.964252	0.990636	1	0.998287
A4GNT	chr3:137842559-137851229	0.179829	0.33202	0.88464	1	1		0	0	0	inf		1	1	1	1	1	1
AA02	chr17:31340107-32483825	0	0	0	1	1	0	0	0	0	0	0	1	1	1	1	1	1
AAA1	chr7:34390034-34917944	0	0.0846403	inf	1	1	0	0	0	0	0	inf	1	1	1	1	1	1
AAAS	chr12:53701240-53715412	5.37804	14.6461	1.44537	0.05795	0.999819	0.274523	1.72137	-0.427289	-0.741641	4.16798	1.4683	0.995494	0.84592	0.992776	0.990636	0.687725	0.998287
AACS	chr12:125549924-125627872	0.225222	1.53682	2.77053	1	1	3.42926	inf	3.67948	2.16793		0.147556	0.947132	1	1	0.928078	1	1
AACSL	chr5:178191865-178245436	0	0.435786	inf	1	1	0	inf	0	inf	0	inf	1	1	1	1	1	1
AADAC	chr3:151531860-151546277	0.742165	0.169512	-2.13035	1	1				-1.08556	0	inf	1	0.474578	1	1	1	1
AADACL2	chr3:151451703-151475554	9.37971	7.95043	-0.238511	0.81405	0.999819		0	0	inf	-0.406877	inf	1	1	1	1	0.939265	0.0272613
AADACL3	chr1:12776117-12788726	0	0	0	1	1	0	0	0	0	0	0	1	1	1	1	1	1
AADACL4	chr1:12704565-12727096	0.0220029	0		1	1	0	0	0		0	0	1	1	1	1	1	1
AADAT	chr4:170981373-171011372	4.54088	2.93565	-0.629291	0.52775	0.999819	0.121689	0.758365	-2.64472	-0.252042		0.289227	0.995494	0.932241	0.954519	0.992265	1	0.998287
AAGAB	chr15:67493368-67819638	8.75978	14.7618	0.752902	0.25405	0.999819	-0.289138	0.948509	0.830849	0.745547	2.26724	-0.261933	0.995494	0.885123	0.991606	0.984094	0.722604	0.998287
AAK1	chr2:69685126-69870977	14.3423	11.3522	-0.337301	0.6401	0.999819	0.61751	-0.335939	-1.28556	-1.2059	0.5667	-0.564928	0.994592	0.950303	0.954519	0.928078	0.930352	0.998287
AAMP	chr2:219128852-219134893	26.1596	36.822	0.493226	0.3653	0.999819	1.58701	1.35138	-1.24814	0.590233	0.066451	1.02564	0.947132	0.814672	0.954519	0.977848	0.987447	0.998287
AANAT	chr17:74463650-74466198	0	0	0	1	1	0	0	0	0	0	0	1	1	1	1	1	1
AARS	chr16:70286296-70323412	18.166	9.38917	-0.95217	0.0978	0.999819	-0.0984948	0.0892364	-1.79954	-1.17957	-4.87973	-0.557589	0.995494	0.983293	0.954519	0.928078	0.687725	0.998287
AARS2	chr6:44238479-44344903	4.16501	4.64026	0.155883	0.82005	0.999819	-0.5977	0.17525	-0.990316	-0.877257	3.7438	-0.0607175	0.99497	0.977165	0.978561	0.980799	0.687725	0.998287
AARSD1	chr17:41102544-41132545	4.0837	5.50289	0.430312	0.6127	0.999819	2.17965	4.16971	-1.55361	1.02062	1.96203	-0.443316	0.947132	0.757934	0.954519	0.980799	1	0.998287
AASDH	chr4:57204458-57253638	9.98229	7.56213	-0.400578	0.5653	0.999819	-1.09715	-0.69333	-0.465311	0.751413	-3.11234	0.830355	0.950481	0.914545	0.992776	0.980173	0.687725	0.998287
AASDHPPT	chr11:105921825-105969419	7.9229	9.02987	0.188677	0.7845	0.999819	0.31256	-0.284385	-0.915265	0.424048	3.35549	0.207006	0.995494	0.962941	0.991606	0.992265	0.714313	0.998287
AASS	chr7:121713599-121784344	2.62414	0.469727	-2.48195	0.57525	0.999819	12.3484		inf	-10.7235	-0.0111663		0.947132	1	1	0.928078	1	1
AAT1	chr3:119421868-119485947	0.080003	0.095984	0.26274	1	1	0	0	0		inf	0	1	1	1	1	1	1
AATF	chr17:35306174-35414170	45.3709	41.2606	-0.137005	0.7785	0.999819	0.0120334	1.08873	-0.575471	0.31931	-0.652149	-0.507108	0.996122	0.840231	0.991853	0.992265	0.875522	0.998287
AATK	chr17:79008946-79156964	0	0.0223816	inf	1	1	0	0	0	0	0	inf	1	1	1	1	1	1
AB000466	chr4:2936625-2965118	0.319044	0.537838	0.753415	1	1	inf		1.58952	inf		1.04732	1	1	1	1	1	1
AB004851	chr21:37504064-37528605	2.3248	3.18415	0.453799	0.81835	0.999819	-1.8859	0.286363	-0.192238	2.23871	0	2.40859	0.986485	1	0.994002	0.9737	1	0.998287
AB007962	chr1:149576160-149672983	0.0954153	0.0644323	-0.566435	1	1	-0.458684	inf	-0.912204		0	-1.13127	1	1	1	1	1	1
AB055772	chr17:19349246-19350178	1.30201	1.36358	0.066655	1	1	0.438596	-0.094775	-2.72974	0.275432	0.598683	0.829736	1	1	1	1	1	1
AB062081	chrX:134540020-134540794	0	0	0	1	1	0	0	0	0	0	0	1	1	1	1	1	1
AB073649	chr6:136663872-136871792	0.626624	1.78677	1.51168	1	1		3.3967	0.482572	inf	inf	2.47556	1	1	1	0.928078	1	0.998287
AB073667	chr7:30068287-30170096	4.75634	3.37604	-0.49452	0.52045	0.999819	-1.10511	-1.15437	-0.856436	0.0783899	0.325098	0.0668601	0.990804	0.88809	0.991606	0.99464	1	0.998287
AB074160	chr7:54610018-54641808	0.00736996	0		1	1	0	0	0		0	0	1	1	1	1	1	1
AB074162	chr9:127284702-127533576	4.61357	5.20182	0.173135	0.8522	0.999819	-2.13915	inf	-1.13713	1.61271	-0.791735	0.913856	0.947132	0.233113	0.991606	0.928078	0.897265	0.998287
AB074166	chr1:149576160-149672983	0.168557	0.164314	-0.0367838	1	1	-0.873799	0.590307		1.23758	0.587265	-0.621796	1	1	1	1	1	1
AB074188	chr5:58153128-58155219	0.0423167	0.130034	1.61958	1	1	inf	inf	0	0	0	-0.616722	1	1	1	1	1	1
AB1	chr1:16888922-16890082	10.9265	15.0832	0.465105	0.4925	0.999819	0.866852	-0.187353	-0.141961	-0.368761	1.37005	0.0149912	0.99098	0.976849	0.994566	0.992265	0.820554	0.998287
AB209061	chr16:29454225-30257122	2.84165	1.55841	-0.866649	0.85185	0.999819	-0.460886	inf	-0.942052	-2.06084	0	0.0617883	0.995494	1	1	0.991732	1	0.998287
AB209077	chr3:134070693-134094259	0.00119215	1.61397	10.4028	1	1	inf	inf	0	inf	0		1	0.802939	1	0.928078	1	1
AB209185	chr8:86089618-86132643	10.5113	9.67277	-0.119938	0.8918	0.999819	-0.787233	-2.4538	0.547991	2.24211	inf	-0.472397	0.99497	0.802939	0.992776	0.928078	0.688021	0.998287
AB209575	chr19:34855697-34891236	0.748667	0.577252	-0.375122	1	1	-1.49276	0.640235	-1.11564	0.290858		-0.583242	1	1	1	1	1	1
AB209692	chr11:62756625-62783311	0	0.0162453	inf	1	1	inf	inf	0	0	0	0	1	1	1	1	1	1
AB231702	chr11:59710362-59737619	0.171556	0		1	1	0	0	0		0		1	1	1	1	1	1
AB231703	chr11:64834081-64835205	0	0	0	1	1	0	0	0	0	0	0	1	1	1	1	1	1
AB231705	chr11:111322063-111327330	0	0	0	1	1	0	0	0	0	0	0	1	1	1	1	1	1
AB231710	chr11:117007261-117008583	0	0	0	1	1	0	0	0	0	0	0	1	1	1	1	1	1
AB231711	chr11:117007261-117008583	0	0	0	1	1	0	0	0	0	0	0	1	1	1	1	1	1
AB231721	chr11:58652423-58660266	1.7224	0		1	1		0		0	0	0	1	1	1	1	1	1
AB231722	chr11:58695137-58825925	0	1.97549	inf	1	1	0	0	0	0	0	inf	1	1	1	1	1	0.998287
AB231723	chr11:104896245-104972158	0	23.6038	inf	1	1	0	0	0	0	0	inf	1	1	1	1	1	0.998287
AB231724	chr11:102622855-102624183	0	0	0	1	1	0	0	0	0	0	0	1	1	1	1	1	1
AB231729	chr11:59980561-59997544	0.70268	0		1	1		0			0	0	1	1	1	0.928078	1	1
AB231731	chr11:59980561-59997544	8.24E-06	0.000085322	3.37219	1	1	inf	0		0	0	0	1	1	1	1	1	1
AB231737	chr11:55061178-55065708	0	0	0	1	1	0	0	0	0	0	0	1	1	1	1	1	1
AB231740	chr11:56569551-56587123	0	0	0	1	1	0	0	0	0	0	0	1	1	1	1	1	1
AB231742	chr11:56569551-56587123	0	0	0	1	1	0	0	0	0	0	0	1	1	1	1	1	1
AB231754	chr11:117886486-117996041	0	0	0	1	1	0	0	0	0	0	0	1	1	1	1	1	1
AB231755	chr11:117886486-117996041	0.546488	0		1	1	0	0	0	0	0		1	1	1	1	1	1
AB231756	chr11:117886486-117996041	0	0	0	1	1	0	0	0	0	0	0	1	1	1	1	1	1
AB231757	chr11:117886486-117996041	0	0	0	1	1	0	0	0	0	0	0	1	1	1	1	1	1
AB231758	chr11:117886486-117996041	0	0	0	1	1	0	0	0	0	0	0	1	1	1	1	1	1
AB231759	chr11:33720002-33721943	0	0	0	1	1	0	0	0	0	0	0	1	1	1	1	1	1
AB231760	chr11:33720002-33721943	0	0	0	1	1	0	0	0	0	0	0	1	1	1	1	1	1
AB231761	chr11:60501076-60506416	0	0	0	1	1	0	0	0	0	0	0	1	1	1	1	1	1
AB231779	chr11:3638461-3658789	0	0	0	1	1	0	0	0	0	0	0	1	1	1	1	1	1
AB231784	chr11:89385713-89391900	0	0	0	1	1	0	0	0	0	0	0	1	1	1	1	1	1
AB240015	chr15:80658931-80659521	0	0.0849081	inf	1	1	0	inf	0	0	0	0	1	1	1	1	1	1
AB330770	chr1:169075946-169337186	0	0	0	1	1	0	0	0	0	0	0	1	1	1	1	1	1
AB429224	chr11:64655934-64660921	0	0	0	1	1	0	0	0	0	0	0	1	1	1	1	1	1
ABAT	chr16:8768443-8878431	3.06983	2.65813	-0.207748	0.77	0.999819	0.0389701	-2.89616	0.928177	3.01055	-1.17827	-0.322576	0.996043	0.802939	0.98682	0.928078	1	0.998287
ABCA1	chr9:107509968-107692150	16.0591	11.7669	-0.448661	0.6134	0.999819	-1.19925	3.11188	-0.373675	-1.03945	-0.4624	-1.30316	0.969394	0.802939	0.992776	0.97615	0.936042	0.998287
ABCA10	chr17:67144147-67323323	3.30424	4.642	0.490431	0.81415	0.999819	-3.01014	0.464374	1.56003	-0.968586	inf	1.33175	0.98376	1	0.992776	0.990636	0.70967	0.998287
ABCA11P	chr4:419223-533319	0.750312	2.03238	1.43761	1	1	-2.59441	inf	inf	2.48285		-0.282171	0.994592	1	0.954519	0.98825	1	1
ABCA12	chr2:215796266-216003151	3.63448	20.3733	2.48686	0.0383	0.999819	-2.09021	inf	2.25878	1.85341	2.24254	9.69325	0.947132	1	1	0.928078	0.496102	0.998287
ABCA13	chr7:48211056-48687091	0.818467	1.88339	1.20234	1	1		2.83844	2.07039	inf	0	3.65895	0.0134463	0.802939	0.954519	1	1	1
ABCA17	chr16:2325878-2476700	0.0478133	0.0404373	-0.241726	1	1	inf	inf		0	0	0	1	1	1	1	1	1
ABCA2	chr9:139901685-139931234	1.16257	2.9624	1.34945	0.17845	0.999819	-0.11932	0.202103	3.50961	0.381545	-4.9004	-0.499487	1	1	0.389689	1	1	1
ABCA3	chr16:2325878-2476700	1.92631	0.631014	-1.61009	1	1	-2.59129	-2.28568		0.887842	-1.48785	-1.55036	1	1	1	1	0.822823	0.998287
ABCA4	chr1:94458395-94586705	0.112747	0.0147125	-2.93797	1	1		-2.40922	inf	0	0		1	1	1	1	1	1
ABCA4 variant protein	chr1:94458395-94586705	0.26345	0		1	1	0	0		0	0	0	1	1	1	1	1	1
ABCA5	chr17:67144147-67323323	11.2639	13.5964	0.271524	0.6662	0.999819	-2.56375	-0.293802	0.707022	2.08548	0.747859	1.28685	0.934044	0.957361	0.991606	0.928078	0.852497	0.998287
ABCA6	chr17:67074846-67138015	21.4103	18.3372	-0.223529	0.74595	0.999819	0.0999417	-0.315019	-0.874338	1.85345	-1.90588	0.732036	0.995494	0.958811	0.989484	0.928078	0.69935	0.998287
ABCA7	chr19:1040101-1065568	2.2731	1.94608	-0.224092	1	1	-2.1718	-1.79658	4.38554	inf		-1.19919	1	0.82784	0.954519	0.928078	1	1
ABCA7/ABCA-SSN	chr19:1040101-1065568	0.614168	0.912963	0.571925	1	1	-15.3256	-4.6521	2.0639	1.25295	0	-0.13832	1	1	0.982096	1	1	1
ABCA8	chr17:66863432-66951533	5.80565	5.68814	-0.0295012	0.97165	0.999819	2.68156	-1.16098	1.14726	0.632632	-1.01536	1.91187	0.947132	0.858255	0.964252	0.990636	0.852701	0.998287
ABCA9	chr17:66970773-67057136	16.2363	6.1048	-1.41121	0.0501	0.999819	-1.48327	-3.28069	1.10752	-0.0971045	-1.50904	-0.713845	0.947132	0.500023	0.954519	0.994209	0.777559	0.998287
ABCB1	chr7:87132947-87461612	1.23864	1.67524	0.435608	1	1	1.15268	1.7093	0.287067	-0.946927	inf	-0.836792	1	0.874386	0.994002	1	1	0.998287
ABCB10	chr1:229652329-229694442	2.64519	1.80415	-0.552054	0.4917	0.999819	-0.485249	0.146336	0.340951	-2.32656	-1.73405	-0.212768	1	0.980209	0.994002	0.928078	1	0.998287
ABCB11	chr2:169779448-169887833	0	0	0	1	1	0	0	0	0	0	0	1	1	1	1	1	1
ABCB4	chr7:87031360-87105019	3.90456	0.161509	-4.59547	0.09775	0.999819	0	-6.37076	-5.83782	1.34162	0	-2.56765	1	0.802939	0.954519	1	1	0.998287
ABCB5	chr7:20655244-20796636	0.81838	0.153718	-2.41248	1	1	inf				0	-3.03397	1	1	1	1	1	1
ABCB6	chr2:220074493-220094361	2.63943	3.1938	0.275044	0.7719	0.999819	2.74293	-0.168287	0.699444	-0.757526	-2.61942	0.120294	0.947132	0.978381	0.992776	0.990636	1	0.998287
ABCB7	chrX:74273106-74376132	6.05906	3.43214	-0.819984	0.25585	0.999819	-1.38354	1.23066	-1.49562	-2.48688	-0.751422	-0.295533	0.966802	0.870737	0.954519	0.928078	0.911945	0.998287
ABCB8	chr7:150725509-150744867	0.998034	1.19285	0.257257	1	1	0.345329	1.72772	-0.116043	-0.319029	0	0.899259	1	1	0.994566	0.992265	1	1
ABCB9	chr12:123413539-123464588	0.0336237	0		1	1		0			0		1	1	1	1	1	1
ABCC1	chr16:16043433-16236928	9.07485	7.87445	-0.204694	0.7494	0.999819	-0.718822	-0.295613	0.0126715	0.0589287	-0.942853	0.0660529	0.992173	0.954432	0.998082	0.99464	0.875522	0.998287
ABCC10	chr6:43395291-43423786	3.32129	2.96104	-0.165638	0.8167	0.999819	-0.598016	-2.06315	0.489478	0.800496	5.94511	-0.704848	0.995296	0.802939	0.992776	0.986898	0.70967	0.998287
ABCC11	chr16:48200821-48387407	0.0434029	0		1	1		0	0	0	0	0	1	1	1	1	1	1
ABCC12	chr16:48116883-48189929	0	0.0114436	inf	1	1	0	0	0	0	0	inf	1	1	1	1	1	1
ABCC13	chr21:15646119-15710335	0	0.00890299	inf	1	1	inf	0	0	0	0	0	1	1	1	1	1	1
ABCC2	chr10:101542462-101611662	0.132441	0.225812	0.769773	1	1	0	0		inf	inf	0.448445	1	1	1	1	1	1
ABCC3	chr17:48712217-48769062	5.55083	3.71197	-0.580518	0.5734	0.999819	0.43002	3.14012	1.39365	2.35352	-3.7607	-0.129944	0.995494	0.802939	0.968001	0.928078	0.687725	0.998287
ABCC4	chr13:95672083-95953687	1.49945	1.89584	0.338406	1	1	0.260127	4.20758	-2.30754	0.0346003	4.67759	-0.669602	1	0.802939	0.954519	1	1	0.998287
ABCC5	chr3:183637725-183735727	11.8141	13.35	0.176328	0.7817	0.999819	0.292658	1.42479	-1.09066	0.348445	0.276136	-0.111514	0.995494	0.81442	0.976644	0.992265	0.962784	0.998287
ABCC6	chr16:16243422-16317328	0.0670307	0.133107	0.989691	1	1	10.6943	inf	0.279422	inf	0	-0.0314049	1	1	1	1	1	1
ABCC6P1	chr16:18582569-18609605	0.0247722	0.0138325	-0.840657	1	1		inf		0	0	0	1	1	1	1	1	1
ABCC8	chr11:17414432-17498449	0.549705	0.113286	-2.27869	1	1	2.98346				0	0.96307	1	1	1	1	1	1
ABCC9	chr12:21950325-22094336	15.049	9.09284	-0.726863	0.22905	0.999819	1.24301	-3.04378	-1.0903	-1.43984	-0.136598	0.121896	0.947132	0.657268	0.954519	0.928078	0.978799	0.998287
ABCD1	chrX:152990322-153010216	0.404231	0.451714	0.160229	1	1	3.15242	inf	-3.99109	-0.583242	inf	0.6761	1	1	1	1	1	1
ABCD2	chr12:39945021-40013843	3.62596	1.91554	-0.920617	0.20915	0.999819	-0.154146	-1.2237	-4.09797	-0.643168	inf	-1.09945	0.995494	0.840231	0.954519	0.98825	1	0.998287
ABCD3	chr1:94883932-94984218	18.3165	19.2639	0.0727588	0.9205	0.999819	0.0963617	-1.45035	0.0211101	-1.17982	0.593402	1.63265	0.995494	0.819112	0.997994	0.928078	0.904336	0.998287
ABCD4	chr14:74751979-74769767	4.08501	3.49854	-0.223587	0.7666	0.999819	1.9087	-2.57575	-0.32318	-0.459488	2.11231	-0.084878	0.947132	0.802939	0.994002	0.992265	1	0.998287
ABCE1	chr4:145916313-146050675	24.7888	12.9868	-0.932643	0.22475	0.999819	0.777399	-4.34294	-0.0930099	0.389671	1.54328	-0.389227	0.982909	0.233113	0.994566	0.992265	0.713157	0.998287
ABCF1	chr6_ssto_hap7:1871447-1891584	31.945	34.5007	0.111037	0.83225	0.999819	-0.409183	1.62446	-0.124372	0.773488	-0.66457	-0.420578	0.99533	0.802939	0.994566	0.963334	0.897265	0.998287
ABCF2	chr7:150904922-150924317	3.11668	2.86861	-0.119656	0.8665	0.999819	-1.03354	-1.18267	0.123481	0.454303	0.945179	-0.201939	0.99098	0.874386	0.994566	0.992265	1	0.998287
ABCF3	chr3:183903862-183911795	6.61228	10.1933	0.6244	0.43035	0.999819	-0.0740802	0.206105	-0.477377	0.101309	1.28579	-0.792481	0.995494	0.976426	0.992776	0.99464	0.77559	0.998287
ABCG1	chr21:43619798-43717352	4.12098	3.7346	-0.142036	0.8467	0.999819	0.71929	-0.0413315	0.422835	1.15604	-0.109111	-1.27941	0.99497	0.992585	0.994002	0.97615	0.983165	0.998287
ABCG2	chr4:89011416-89152474	2.87303	2.50852	-0.195737	0.8103	0.999819	1.00842	0.538505	-3.58243	-1.43923	1.58806	-1.33574	0.982244	0.935691	0.921811	0.928078	1	1
ABCG4	chr11:119019749-119033372	0	0.385945	inf	1	1	inf	inf	0	inf	0	inf	1	1	1	1	1	1
ABCG5	chr2:44039611-44066004	0.599073	0.424488	-0.497008	1	1	0.860227	inf			0	2.81242	1	1	0.118775	1	1	1
ABCG8	chr2:44066102-44105604	0	0.010297	inf	1	1	0	0	0	0	0	inf	1	1	1	1	1	1
ABH8	chr11:107373453-107436461	1.54893	2.43279	0.651339	0.54445	0.999819	0.78505	-0.84892	0.512118		1.40172	1.37975	1	0.917493	0.992776	1	0.812533	1
ABHD1	chr2:27346656-27357542	0.653581	0.69155	0.0814669	1	1	2.50199	1.27687	inf	-0.965373	0	-3.3759	1	1	1	0.992265	1	1
ABHD10	chr3:111697827-111712208	0.286507	0.296185	0.0479297	1	1	12.9702	-0.0320709	0.0728127	-0.0160654	-12.7206	13.008	1	1	1	1	1	1
ABHD11	chr7:73149398-73668738	1.9001	1.06633	-0.833419	1	1	-2.82396	-3.73589	2.08136	0.868038	inf	1.29619	0.991142	0.832692	0.988643	1	1	1
ABHD12	chr20:25228705-25371477	4.30487	3.09118	-0.477812	0.7239	0.999819	2.52288	-1.49782	1.15768	0.315916	-4.73036	-0.921679	0.986485	0.905956	0.991853	0.992368	0.757039	0.998287
ABHD12B	chr14:51338877-51371687	1.936	7.23147	1.90121	0.0647	0.999819	1.37261	-1.41352	1.3624	-1.30831	5.1269	-1.10933	0.98376	0.87178	0.984452	1	0.687725	0.998287
ABHD13	chr13:108870762-108886602	7.02605	4.10485	-0.775384	0.23365	0.999819	-1.47982	-2.04516	0.912798	-0.294091	1.64596	-0.605988	0.947132	0.802939	0.984452	0.992265	0.800895	0.998287
ABHD14A	chr3:52002526-52023217	1.34499	1.42519	0.0835507	1	1	-0.559252	2.16571	0.679448	-1.55219		0.977497	1	1	0.994002	1	1	1
ABHD14B	chr3:52002526-52023217	208.183	68.0727	-1.6127	0.028	0.999819	0.455221	-3.45954	0.51697	-0.520732	-2.36949	0.635014	0.99497	0.436073	0.992776	0.98825	0.376359	0.998287
ABHD15	chr17:27888310-27894048	2.06672	1.69867	-0.282932	1	1	-0.50607	-1.10595	1.39098	1.65218	-1.99583	-0.787303	0.99533	0.900334	0.976644	1	1	0.998287
ABHD2	chr15:89631380-89745591	49.3258	27.5187	-0.841932	0.4288	0.999819	-0.597425	-0.204929	-1.42219	0.4886	-1.28785	-1.52759	0.99533	0.970187	0.954519	0.992265	0.815681	0.998287
ABHD3	chr18:19230857-19284766	4.33574	5.89536	0.443301	0.59825	0.999819	-2.43987	4.02594	0.596915	0.410566	5.63616	-0.368581	0.947132	0.802939	0.992776	1	0.687725	0.998287
ABHD4	chr14:23067146-23081257	1.69373	3.62569	1.09805	0.27995	0.999819	0.377814	1.73738	1.05755	1.44689		1.21292	1	1	0.991606	0.945855	1	0.998287
ABHD5	chr3:43732374-43764216	5.18139	8.09717	0.644079	0.29655	0.999819	-0.611194	3.98961	0.283158	2.6778	0.350808	0.0746518	0.99497	0.802939	0.994002	0.928078	0.946595	0.998287
ABHD6	chr3:58223258-58280459	1.42244	5.21838	1.87524	0.07305	0.999819	0.470725	-0.41121	0.933617	-1.6701	2.79625	1.5521	0.995494	1	1	1	0.687725	1
ABHD8	chr19:17402940-17414282	0.0282409	0.0152671	-0.887356	1	1	0	0	0	inf	0		1	1	1	1	1	1
ABI1	chr10:26986594-27149959	37.7463	34.1021	-0.146472	0.78215	0.999819	-0.359154	0.619129	0.321888	0.454859	-0.948987	0.348964	0.99533	0.914295	0.992776	0.98825	0.756976	0.998287
ABI2	chr2:204193002-204296891	9.43538	8.88988	-0.0859165	0.9269	0.999819	0.0427901	-0.404886	-4.81048	0.281779	inf	0.690869	0.996043	0.962481	0.954519	0.992265	0.687725	0.998287
ABI2B	chr2:204193002-204296891	10.7363	14.8319	0.466211	0.56735	0.999819	1.03136	0.222613	0.455432	-1.23482	0.943029	-0.229767	0.986485	0.96955	0.992776	0.991732	0.831846	0.998287
ABI3	chr17:47287588-47300587	1.63743	2.21269	0.434366	1	1		3.67648	3.14431	-1.55917		-0.0376092	1	0.802939	0.954519	0.972959	1	0.998287
ABI3BP	chr3:100468180-100712334	113.158	41.3957	-1.45078	0.0186	0.999819	1.91416	-1.88385	-3.28481	-1.89765	-0.519134	-2.94696	0.943095	0.802939	0.306405	0.766807	0.869023	0.495952
ABIN-3	chr4:122052565-122137782	0.00864268	0.0155902	0.851091	1	1	inf	-0.0807294		0.541292	0	5.94918	1	1	1	1	1	1
ABL1	chr9:133589267-133763060	8.67853	7.99841	-0.117738	0.8533	0.999819	0.264712	-0.906315	-0.830938	-1.20849	0.916104	-0.690272	0.995494	0.887942	0.991853	0.939007	0.835509	0.998287
ABL2	chr1:179068462-179198819	6.92176	4.27057	-0.696712	0.19295	0.999819	-0.219278	-1.1052	-0.0306464	-1.66917	1.28339	-1.0495	0.995494	0.829539	0.996819	0.928078	1	0.998287
ABLIM1	chr10:116190869-116538327	52.8103	49.5801	-0.0910595	0.88425	0.999819	-0.693282	0.598578	2.04519	0.674005	-2.11762	2.62783	0.977264	0.91334	0.954519	0.960144	0.516763	0.429661
ABLIM2	chr4:7967037-8160559	1.35044	1.10137	-0.294137	1	1	-1.96252	-2.73284	3.67083	-1.04613	inf	2.45642	1	1	0.954519	0.977495	1	1
ABLIM3	chr5:148521053-148639999	8.33159	9.46061	0.183341	0.7761	0.999819	-0.802878	-0.17818	1.57549	1.22667	-1.72153	1.30675	0.990804	0.973175	0.954519	0.928078	0.72316	0.998287
ABO	chr9:136130562-136150630	28.6674	50.9926	0.83088	0.19115	0.999819	-1.30506	1.33925	1.31608	0.864428	-1.82235	3.87175	0.947132	0.802939	0.954519	0.933084	1	0.396962
ABP1	chr7:150526068-150558379	0.744796	1.53612	1.04438	1	1		0.666772	4.97206	0.570205		-0.897018	1	0.935829	0.954519	1	1	1
ABR	chr17:906759-1090616	29.0342	26.9864	-0.10552	0.8445	0.999819	-0.510888	-2.2625	-0.0743796	-0.447656	1.36579	1.00774	0.99497	0.802939	0.994566	0.98825	0.714313	0.998287
ABRA	chr8:107771711-107782472	0.198205	0.124526	-0.670552	1	1	0	inf		-0.669743		0.966023	1	1	1	1	1	1
ABT1	chr6:26597179-26600275	9.12516	13.5446	0.5698	0.3535	0.999819	0.199047	1.18262	0.517249	1.19444	-1.15241	0.539708	0.995494	0.856496	0.992776	0.928078	0.853084	0.998287
ABTB1	chr3:127391780-127399762	2.09616	0.898664	-1.2219	1	1	1.3657	-2.39613	-1.23206	-0.653387	-2.78459	-0.792082	1	0.802939	0.984627	1	1	0.998287
ABTB2	chr11:34172534-34378802	1.61154	1.59093	-0.0185713	1	1	0.13848	-1.48208	-0.353197	0.915561	4.44565	-0.483678	1	0.838457	1	1	1	1
ACAA1	chr3:38080695-38178733	2.64092	3.63449	0.460714	0.63525	0.999819	-1.6759	-0.27546	3.66832	0.209093	0.00708074	0.0939625	0.966802	1	0.954519	0.992368	1	0.998287
ACAA2	chr18:47309874-47340283	4.66925	3.76263	-0.311451	0.7	0.999819	1.93707	-1.59561	-0.482225	0.450508	-1.68977	0.114776	0.947132	0.858247	0.992776	0.992265	0.807323	0.998287
ACACA	chr17:35441927-35766902	17.1158	26.899	0.652224	0.4361	0.999819	0.0568878	-0.827121	1.39618	1.05498	0.751422	0.313171	0.996043	0.903194	0.954519	0.948711	0.818277	0.998287
ACACB	chr12:109554399-109706028	3.63978	3.83016	0.0735523	0.9116	0.999819	1.3609	1.29241	-1.31969	-1.39859	1.25845	0.200992	0.947132	0.836407	0.954519	0.928078	0.83107	0.998287
ACAD10	chr12:112123856-112194910	2.27532	8.95006	1.97583	0.0765	0.999819	-1.49027	0.90042	1.84131	2.17712	inf	0.48979	1	0.911796	0.954519	0.928078	0.006555	0.998287
ACAD11	chr3:132276983-132593050	12.7561	16.9059	0.406336	0.64115	0.999819	0.86314	-0.404851	0.252094	0.410541	0.704547	0.440502	0.99497	0.972318	0.994002	0.992265	0.912926	0.998287
ACAD8	chr11:134123433-134135744	14.9737	22.4784	0.586111	0.31425	0.999819	-0.681397	0.222578	0.466074	3.95242	0.602521	0.51977	0.994592	0.964065	0.992776	0.492187	0.915401	0.998287
ACAD9	chr3:128598332-128712986	46.589	36.5884	-0.348602	0.6993	0.999819	0.522764	-0.887244	-0.428432	-0.657613	-0.369997	1.38841	0.99533	0.878091	0.992776	0.98825	0.919425	0.998287
ACADL	chr2:211052717-211090215	0.884405	2.99672	1.76061	0.13285	0.999819	-2.10505	4.65703	3.56148	0.437265	2.04443	0.597156	1	0.802939	0.954519	1	0.810568	1
ACADM	chr1:76190042-76229353	5.86385	6.64629	0.180701	0.80665	0.999819	-0.444394	1.01158	-0.535844	0.733842	-0.917081	0.297008	0.99533	0.871706	0.992776	0.980799	1	0.998287
ACADS	chr12:121163570-121177810	0.979808	2.41369	1.30067	0.25465	0.999819	1.2734	2.58677	0.182163	0.213806	inf	2.2944	0.99098	0.802939	0.994566	0.992368	1	0.998287
ACADSB	chr10:124768428-124817805	2.50043	2.25956	-0.146136	0.9146	0.999819	13.8947	-1.34363	-12.8261	-0.116676	-13.2722	2.44851	0.411818	0.873737	0.252482	1	0.176333	0.998287
ACADVL	chr17:7093211-7128584	47.6985	32.8079	-0.5399	0.3803	0.999819	0.400414	-0.922264	-0.417873	0.713861	-3.6523	1.31058	0.99533	0.866424	0.992776	0.972959	0.504365	0.998287
ACAN	chr15:89346673-89418585	0.149757	0.0203165	-2.8819	1	1	2.44968				0		1	1	1	1	1	1
ACAP1	chr17:7239847-7254793	1.87442	1.25274	-0.581354	1	1	-0.826725	-0.91355	2.08578	-0.599456	1.58954	-2.06573	0.99497	1	1	0.992265	1	0.998287
ACAP2	chr3:194995474-195163817	7.59016	8.43111	0.151592	0.7958	0.999819	0.0556081	-0.249037	-0.869005	0.95041	1.03484	-0.214555	0.995494	0.967062	0.976644	0.945917	0.820554	0.998287
ACAP3	chr1:1227763-1260046	1.11996	0.884869	-0.339917	1	1	1.64563	-1.52375	-0.328809	-1.48254	-0.760957	1.47283	1	0.925199	1	1	1	1
ACAT1	chr11:107992257-108018889	12.8255	14.1597	0.142779	0.82175	0.999819	0.495919	-0.384771	0.0235945	-0.564732	1.11391	-0.864281	0.99533	0.95252	0.997994	0.990281	0.815681	0.998287
ACAT2	chr6:160181292-160210735	0.13146	0.325117	1.30634	1	1	inf	inf			0		0.450801	1	1	1	1	1
ACBD3	chr1:226332381-226374423	26.0799	26.1645	0.00467334	0.99255	0.999819	-1.31586	0.799248	0.414094	0.392161	-0.272806	-0.154011	0.947132	0.880386	0.992776	0.990636	0.954559	0.998287
ACBD4	chr17:43209966-43221541	0.91202	1.39025	0.608206	1	1	3.24723	2.58839	-0.253796	-0.958775	inf	-0.646523	0.947132	1	1	0.98825	1	1
ACBD5	chr10:27484143-27531068	9.59083	6.3653	-0.591427	0.3711	0.999819	-0.868012	-1.19025	-0.840081	1.39206	-2.30562	0.11755	0.986803	0.838457	0.986172	0.930943	0.750811	0.998287
ACBD6	chr1:180257352-180472022	2.87992	2.79415	-0.0436198	0.96055	0.999819	1.59601	0.634575	0.382923	-1.47257		-0.154416	0.966802	0.945064	0.994002	0.972959	1	0.998287
ACBD7	chr10:15057070-15130775	0.303613	0.142574	-1.09053	1	1	-1.61256	inf		-4.3777	0	inf	1	1	1	1	1	1
ACCN1	chr17:31340107-32483825	3.00248	2.99292	-0.00460148	0.99625	0.999819	4.10956	-4.95519	-0.815765	0.00634235	2.75915		1	0.802939	0.992776	0.997433	0.70967	1
ACCN2	chr12:50451486-50477393	0.311478	0.618039	0.988567	1	1	0.347917	2.89907	-0.649982	2.97441	-0.411924	3.77203	1	1	1	1	1	1
ACCN3	chr7:150745604-150749843	0.734082	6.94E-05	-13.3683	1	1	-1.23381	1.56739			0		1	1	1	0.233052	1	1
ACCN4	chr2:220379051-220403488	0.0571039	0.0664559	0.218806	1	1	-1.16912	0		1.9156	0	0	1	1	1	1	1	1
ACCN5	chr4:156750880-156787425	0	0	0	1	1	0	0	0	0	0	0	1	1	1	1	1	1
ACCS	chr11:44087474-44266979	0.864652	2.22483	1.3635	1	1	1.81749	3.84628	inf	0.347439	0	-1.6998	1	0.836407	1	1	1	0.998287
ACCSL	chr11:44069530-44081527	0	0.0156513	inf	1	1	0	0	0	0	0	inf	1	1	1	1	1	1
ACD	chr16:67679029-67694718	0.706018	0.379772	-0.894572	1	1	2.66823	0	-2.33066	0.360416	-1.73159	-0.565414	1	1	0.976644	1	1	1
ACE	chr17:61554433-61599203	1.66515	0.890072	-0.903658	1	1	1.36746	-0.408142	-1.24271	-2.18406	0	-0.283316	1	1	0.981605	0.933084	1	1
ACE2	chrX:15579155-15620192	0.834054	1.18551	0.507289	1	1		-3.41043	3.29658	5.61683	0	inf	1	0.802939	0.954519	0.928078	1	0.055545
ACER1	chr19:6306509-6333640	0.0845782	0.663587	2.97193	1	1	0		3.40162	inf	inf	0	1	1	1	1	1	1
ACER2	chr9:19397806-19452500	0.247104	1.21652	2.29956	1	1	-1.51675	inf	4.49618	2.36681	3.18124	2.77322	1	1	0.954519	1	1	1
ACER3	chr11:76571916-76734850	2.24311	0.31831	-2.817	1	1			-15.3124		10.7655		1	0.802939	0.607072	1	1	0.998287
ACHE	chr7:100487615-100494539	0.225128	2.58309	3.52028	0.02605	0.999819	4.44755	3.3269	-0.913597	inf	0	-1.36879	0.837502	0.802939	1	1	1	1
ACID2	chr19:50321545-50363999	0.0239437	0.652917	4.76918	1	1	inf	6.27136	4.74938	6.3582		-4.88979	1	0.802939	1	1	1	1
ACIN1	chr14:23527775-23574177	89.8513	121.586	0.436366	0.43415	0.999819	0.245641	0.831256	-0.304325	0.604053	1.92788	-0.365256	0.995494	0.88246	0.994002	0.980173	0.687725	0.998287
ACLY	chr17:40023180-40075272	12.5725	12.6331	0.00692976	0.98835	0.999819	-0.712302	-0.0746069	0.172704	0.395134	0.35278	-0.176255	0.99098	0.984979	0.994002	0.992265	0.948886	0.998287
ACMSD	chr2:135596185-135676176	0.0300937	0.0951303	1.66044	1	1	0	inf		inf	0	0	1	1	1	1	1	1
ACN9	chr7:96745904-96811073	1.17456	1.30676	0.153885	1	1	-2.02408	-1.4117	2.82181	-2.40707	1.59063	3.80971	0.947132	1	0.954519	1	1	0.998287
ACO1	chr9:32384600-32450830	12.958	9.87571	-0.391888	0.5459	0.999819	-0.328308	1.03771	0.266156	-1.48459	-0.44599	-1.13596	0.99533	0.890021	0.994002	0.928078	0.959232	0.998287
ACO2	chr22:41865128-41940479	6.17362	3.77023	-0.711463	0.48155	0.999819	-3.02596	-1.85941	-0.274312	2.73001	-3.27933	1.12231	0.966802	0.804928	0.994566	0.928078	0.70967	0.998287
ACOT1	chr14:73929128-74042357	0.325289	0.530232	0.704901	1	1	inf	inf	-1.47258	0	0		1	1	1	1	1	1
ACOT11	chr1:55007929-55100417	0.487668	1.88694	1.95208	1	1	-0.495573	inf	2.66734	1.84065	inf	1.016	1	0.153162	0.954519	1	1	1
ACOT12	chr5:80256557-81047072	0.0748256	0		1	1		0	0	0	0	0	1	1	1	1	1	1
ACOT13	chr6:24667262-24719403	8.39722	9.00156	0.100263	0.915	0.999819	0.383523	-1.62771	0.661876	0.0117467	3.12027	0.0851589	0.995494	0.878091	0.992776	0.996737	0.822175	0.998287
ACOT2	chr14:73929128-74042357	0.39614	0.830499	1.06797	1	1		inf	11.8374	-0.670353	inf	2.04156	1	1	1	0.992265	1	1
ACOT4	chr14:74058409-74062468	0.391393	0.0839277	-2.2214	1	1		0.587314		0	0	-0.0290053	1	1	1	1	1	1
ACOT6	chr14:74083547-74086590	0.726329	0.255898	-1.50505	1	1	0	0	inf		0		1	1	1	0.572531	1	1
ACOT7	chr1:6324332-6453826	1.0257	1.5371	0.583609	1	1	1.275	-1.41408	1.23805	1.91403		1.84894	0.990676	1	1	1	1	0.998287
ACOT7L	chr4:40044536-40157017	0.0924154	0.0197606	-2.2255	1	1	-0.140959	0	0	0		0	1	1	1	1	1	1
ACOT8	chr20:44462469-44486035	0.000348001	2.3632	12.7294	0.31295	0.999819	inf	0	inf		inf	0	1	1	1	1	0.687725	1
ACOT9	chrX:23721777-23761407	11.8853	10.627	-0.161444	0.8128	0.999819	0.612753	0.332737	-0.762469	-0.0407696	0.185814	-1.07175	0.995296	0.95871	0.992776	0.996081	1	0.998287
ACOX1	chr17:73937588-74002081	9.31377	14.1821	0.606638	0.288	0.999819	0.257867	0.956114	1.08379	0.252747	0.48946	1.22262	0.995494	0.888986	0.957716	0.992265	0.900724	0.998287
ACOX2	chr3:58490863-58522929	1.01249	0.621568	-0.703925	1	1	2.2395	-1.11174	-3.91459	-1.78542		-1.53514	0.949719	1	1	1	1	1
ACOX3	chr4:8368009-8495258	5.67189	6.26735	0.144026	0.86765	0.999819	-2.72605	2.97568	-0.83837	1.61955	-1.93455	0.657994	0.947132	0.838457	0.992776	0.928078	0.75237	0.998287
ACOXL	chr2:111490149-111875799	0.0253705	0.0781831	1.62371	1	1		inf	inf	0	0	inf	1	1	1	1	1	1
ACP1	chr2:264868-278280	25.155	23.3196	-0.109298	0.85965	0.999819	-1.73448	0.737395	0.368415	-0.762419	-0.0325273	0.331948	0.947132	0.916969	0.992776	0.98353	0.992214	0.998287
ACP2	chr11:47260853-47290400	1.61158	3.20885	0.993584	0.4249	0.999819	0.512434	1.7039	0.852033	1.42644	inf	-0.370259	1	0.870816	0.992776	1	0.573291	0.998287
ACP5	chr19:11670275-11689801	1.01897	3.27359	1.68376	0.10765	0.999819	-1.50145	-1.41327	2.98965	-1.29162	5.91532	0.350913	1	1	0.954519	0.980173	0.687725	0.998287
ACP6	chr1:147119167-147142634	4.62916	3.5146	-0.39739	0.6487	0.999819	-3.01151	1.46527	-0.0201237	0.090578	-0.408532	1.33332	0.947132	0.874231	0.998082	0.994209	1	0.998287
ACPL2	chr3:140950681-141013485	2.74195	4.15998	0.601378	0.4254	0.999819	1.59402	-0.534004	0.146473	-0.440872	1.97222	0.228933	0.949719	0.939103	0.994566	0.992265	0.72007	0.998287
ACPP	chr3:132036210-132087144	5.67769	9.14713	0.688016	0.48055	0.999819		-2.34402	5.28534	1.93692	2.56901	1.74061	0.0134463	0.802939	0.954519	0.928078	0.687725	0.998287
ACPT	chr19:51293671-51298481	0	0.0300685	inf	1	1	0	inf	0	0	0	0	1	1	1	1	1	1
ACR	chr22:51176651-51183726	0.0258123	0.0630227	1.28781	1	1	0	0	0		inf	0	1	1	1	1	1	1
ACR1	chr11:64085568-64089282	13.173	32.8119	1.31664	0.28765	0.999819	1.17572	2.7724	-1.54207	13.7897	0.563153	1.83277	0.947132	0.802939	0.991606	0.928078	1	0.998287
ACRBP	chr12:6728000-6756580	0.064621	0.526624	3.0267	1	1	inf	0	0	inf	0	-0.0284806	0.947132	1	1	1	1	1
ACRC	chrX:70430034-70948962	2.60035	2.51488	-0.0482111	0.78105	0.999819	0.909329	2.75886	-0.939922	0.965983	-5.02618	-0.0767057	1	0.802939	0.954519	0.976404	0.735816	0.998287
ACRV1	chr11:125495035-125550942	0.681428	0.548559	-0.312915	1	1		0	inf	-0.742933	0	0	1	1	1	0.992265	1	1
ACSBG1	chr15:78463188-78526899	8.46E-06	0.000010227	0.272982	1	1	inf	-0.0929782	0		0	-0.197836	1	1	1	1	1	1
ACSBG2	chr19:6135650-6199540	1.06729	1.51923	0.509385	1	1	-2.72376	5.94676		inf	0	-1.68534	1	0.802939	0.954519	1	1	0.998287
ACSF2	chr17:48503518-48552200	0	0.40965	inf	1	1	0	0	0	inf	0	0	1	1	1	0.928078	1	1
ACSF3	chr16:89160253-89222169	0.662484	0.945798	0.513646	1	1	0.216773	0.0811238	1.19289	0.330224	0.589414	-0.111585	0.995494	1	0.984093	1	1	1
ACSL1	chr4:185676748-185747215	19.733	17.9795	-0.134255	0.84045	0.999819	1.549	-1.00754	0.327584	-0.499615	1.07658	-1.3463	0.947132	0.858247	0.994002	0.992265	0.800895	0.998287
ACSL3	chr2:223725731-223809354	18.7298	12.2347	-0.614356	0.2847	0.999819	-1.27204	1.06181	0.453836	-0.484146	-1.53999	-0.546953	0.947132	0.858247	0.992776	0.98969	0.70967	0.998287
ACSL4	chrX:108884563-108976621	21.6856	17.2291	-0.33189	0.55215	0.999819	-1.89846	1.59185	0.792278	1.56092	-2.78691	-0.59965	0.941053	0.802939	0.976644	0.928078	0.687725	0.998287
ACSL5	chr10:114133915-114188137	21.0749	4.04923	-2.37981	0.0437	0.999819	-5.90408	-2.3668	1.18722	-1.15727		-2.13717	0.947132	0.802939	0.963061	1	0.687725	0.998287
ACSL6	chr5:131142839-131347870	0.138621	0.0301698	-2.19997	1	1	0	inf	0	0	0		1	1	1	1	1	1
ACSM1	chr16:20634558-20709066	1.77E-05	0.000014014	-0.338814	1	1	inf			-0.0491306	0	0.283334	1	1	1	1	1	1
ACSM2A	chr16:20462858-20498989	0.173409	0.00946277	-4.19577	1	1	0		0	-4.05255	0	0	1	1	1	1	1	1
ACSM2B	chr16:20548083-20587695	0.152452	0.0242047	-2.65499	1	1	inf		0	0	0	-0.0330083	1	1	1	1	1	1
ACSM3	chr16:20775311-20936326	1.73626	0.861639	-1.01082	1	1	-2.87969	0.889274	-3.24317	2.2665	0	0.928611	0.969394	1	1	1	1	1
ACSM4	chr12:7456927-7480969	0.5627	0.250288	-1.16877	1	1	0	inf	0.668842	0.499555		-1.16734	1	1	1	1	1	1
ACSM5	chr16:20420855-20452278	0.0338762	0.0355524	0.0696713	1	1	inf	0		0	0	inf	1	1	1	1	1	1
ACSS1	chr20:24986873-25039616	7.21431	7.80751	0.114001	0.8621	0.999819	-2.03914	0.271442	0.366748	0.520087	2.04693	-0.360642	0.947132	0.961469	0.993843	0.990636	0.725813	0.998287
ACSS2	chr20:33462765-33515769	5.67033	8.61001	0.602583	0.43805	0.999819	1.26587	-1.53341	3.79103	0.405709	-1.67726	-0.131081	0.96283	0.819112	0.521722	0.992265	0.806799	0.998287
ACSS3	chr12:81471808-81649582	4.48906	3.40344	-0.399421	0.6821	0.999819	1.77452	-2.16585	-1.02534	-1.20998	inf	-1.77773	0.947132	0.813421	0.984627	0.945631	1	0.998287
ACTA1	chr1:229566994-229569843	0.0385833	0.0789641	1.03322	1	1	inf	0	0	0	0.593002	0	1	1	1	1	1	1
ACTA2	chr10:90640025-90775541	140.574	96.3649	-0.544755	0.5471	0.999819	3.71471	-3.52086	-3.03785	-2.57249	-0.641293	-1.21	0.947132	0.803697	0.954519	0.928078	0.866022	0.998287
ACTB	chr7:5566782-5570232	45.0039	41.0702	-0.131957	0.96095	0.999819	-0.470219	0.740902	0.996407	1.27992	-0.941758	-0.745893	0.995494	0.947571	0.994002	0.992265	0.914415	0.998287
ACTBL2	chr5:56775843-56778636	0	0.148069	inf	1	1	0	inf	0	0	0	0	1	1	1	1	1	1
ACTBL3	chr2:131862419-132111282	0	0	0	1	1	0	0	0	0	0	0	1	1	1	1	1	1
ACTC1	chr15:35047284-35105124	0.0635102	0.0261405	-1.2807	1	1	inf	-2.73206	0	0	0	0	1	1	1	1	1	1
ACTG1	chr7:5566782-5570232	216.82	240.216	0.147835	0.79905	0.999819	0.402719	-0.349978	0.517793	0.175702	0.122233	0.00185698	0.99497	0.947488	0.992776	0.992265	0.963534	0.998757
ACTG2	chr2:74120092-74146779	26.5067	16.353	-0.696803	0.5417	0.999819	3.07155	-4.43262		-0.250183	-0.962258		0.941241	0.802939	0.0178162	0.992265	0.82037	0.0993879
ACTL6A	chr3:179280707-179306188	10.0152	11.5158	0.201419	0.7577	0.999819	-0.650615	-0.311421	1.19671	0.690789	-0.703581	0.659653	0.99497	0.956292	0.960722	0.98825	0.926115	0.998287
ACTL6B	chr7:100240727-100254084	0	0.0189411	inf	1	1	inf	0	0	0	0	0	1	1	1	1	1	1
ACTL7A	chr9:111624602-111626035	0	0	0	1	1	0	0	0	0	0	0	1	1	1	1	1	1
ACTL7B	chr9:111616870-111618275	0	0	0	1	1	0	0	0	0	0	0	1	1	1	1	1	1
ACTL8	chr1:18081807-18153556	0	0.404952	inf	1	1	0	0	0	0	inf	0	1	1	1	1	1	1
ACTL9	chr19:8807750-8809172	0	0.0563801	inf	1	1	0	0	inf	0	0	0	1	1	1	1	1	1
ACTN1	chr14:69340840-69446083	22.5869	18.1473	-0.315731	0.5526	0.999819	0.973971	-0.249875	-0.410355	-1.02434	-0.084702	-1.34374	0.956878	0.962005	0.992776	0.928078	0.983711	0.998287
ACTN2	chr1:236849769-236927558	0	0	0	1	1	0	0	0	0	0	0	1	1	1	1	1	1
ACTN3	chr11:66313865-66330797	0	0	0	1	1	0	0	0	0	0	0	1	1	1	1	1	1
ACTN4	chr19:39138326-39235114	38.7672	45.9303	0.244611	0.6556	0.999819	0.0498708	1.54962	0.503482	-0.119281	-0.739561	0.441157	0.995494	0.802939	0.992776	0.992368	0.853847	0.998287
ACTR10	chr14:58470808-58764850	13.9987	19.672	0.49085	0.7163	0.999819	1.36895	1.34014	-0.0801321	0.467305	-0.907207	0.565256	0.99497	0.941127	0.997341	0.992265	0.946471	0.998287
ACTR1A	chr10:104238986-104262512	6.36262	8.33034	0.388755	0.5477	0.999819	-0.530786	0.667295	1.48017	-0.120877	2.28961	-0.682847	0.99497	0.93356	0.954519	0.993729	0.70967	0.998287
ACTR1B	chr2:98272401-98280561	9.46201	7.5327	-0.328979	0.6636	0.999819	-0.364991	0.444235	0.709162	1.39498	-1.16046	0.779101	0.995494	0.954432	0.992776	0.965017	0.81423	0.998287
ACTR2	chr2:65454828-65498385	43.9375	36.3954	-0.271695	0.63155	0.999819	-1.28254	0.974451	-0.152246	-0.436007	0.0863298	-0.610343	0.947132	0.858247	0.994002	0.992073	0.981218	0.998287
ACTR3	chr2:114647536-114716167	28.263	33.4425	0.24277	0.6649	0.999819	-0.578729	-0.487169	1.49289	1.86941	0.651373	-0.32662	0.994592	0.933174	0.954519	0.928078	0.898743	0.998287
ACTR3B	chr7:152456850-152552463	3.53682	3.9449	0.157537	0.9397	0.999819	0	0		-15.1852	1.71082	inf	1	1	0.954519	0.859258	0.842933	1
ACTR5	chr20:37377096-37401089	0.530492	0.683558	0.365732	1	1	1.36379	1.17388	0.255653	-2.54433	0.5896	0.70375	1	1	1	1	1	1
ACTR6	chr12:100594573-100660857	6.35237	8.38104	0.399835	0.65375	0.999819	0.291172	-0.49909	0.652946	-1.66523	2.64677	0.186405	0.995494	0.951267	0.992776	0.928078	0.687725	0.998287
ACTR8	chr3:53901155-53916187	13.3549	8.40097	-0.668742	0.27305	0.999819	-0.364148	-2.15526	-0.0403012	0.530049	-0.863366	0.524435	0.99533	0.802939	0.996819	0.990636	0.882615	0.998287
ACTRT1	chrX:127184942-127186382	0	0	0	1	1	0	0	0	0	0	0	1	1	1	1	1	1
ACTRT2	chr1:2938045-2939465	0	0	0	1	1	0	0	0	0	0	0	1	1	1	1	1	1
ACVR1	chr2:158592957-158732374	6.77477	20.3925	1.58979	0.03935	0.999819	-0.420237	-0.143957	0.026626	0.0951623	4.03741	-0.0497878	0.99533	0.977429	0.997761	0.994209	0.489078	0.998287
ACVR1B	chr12:52345485-52390859	23.5177	37.1137	0.658204	0.2659	0.999819	-0.529796	-0.0438335	0.531253	-0.0199752	2.16009	-0.189719	0.994592	0.990271	0.992776	0.996423	0.630863	0.998287
ACVR1C	chr2:158383279-158485399	0.68138	0.624723	-0.125242	1	1	-1.92458	-0.0871839	-0.739395	2.74888		-0.111159	1	1	1	1	1	1
ACVR2A	chr2:148602085-148688392	8.51656	4.44646	-0.937614	0.12285	0.999819	-0.0637974	-0.178318	-0.560663	-0.801675	-2.25163	-0.0862967	0.995494	0.974985	0.992776	0.967804	0.687725	0.998287
ACVR2B	chr3:38492523-38534631	2.73876	3.08993	0.174051	0.7702	0.999819	0.836065	1.82307	-0.742292	-1.46052	4.46121	0.129167	0.971546	0.802939	0.986172	0.928078	1	0.998287
ACVRL1	chr12:52301201-52317144	14.804	10.0984	-0.551862	0.3981	0.999819	1.12753	-3.17038	-0.122583	0.0315929	1.7782	-1.03568	0.947132	0.610148	0.994566	0.996122	0.714313	0.998287
ACY1	chr3:52002526-52023217	1.75933	1.832	0.0583856	1	1	-2.16829	4.56037	-1.02777	-0.22056		0.186693	0.99497	0.802939	0.994002	1	1	0.998287
ACY3	chr11:67410026-67418130	2.092	0.715558	-1.54774	1	1		inf	1.40351	inf	0		0.0134463	0.569039	1	1	1	1
ACYP1	chr14:75519929-75530736	15.9666	9.59916	-0.73408	0.3734	0.999819	-0.883038	-0.603772	-0.116165	-0.958442	-2.8511	0.568994	0.994592	0.947571	0.994726	0.98825	0.714313	0.998287
ACYP2	chr2:54342409-54532433	1.28269	11.4391	3.15673	0.1124	0.999819	-1.88018	inf		1.98418	7.71396	0.367847	1	1	1	0.98825	0.714313	0.998287
ADA	chr20:43248163-43280376	3.2878	6.26294	0.929717	0.43965	0.999819	0.96783	-4.0971	-1.54623	0.471037	inf	-0.198088	0.99497	0.802939	1	1	0.01656	0.998287
ADAD1	chr4:123300120-123350946	0.0185804	0		1	1	0	0		0	0	0	1	1	1	1	1	1
ADAD2	chr16:84224722-84230772	0.0915368	0.0500592	-0.870715	1	1	inf	0	-1.43665	-0.0851406		0	1	1	1	1	1	1
ADAL	chr15:43619975-43646094	3.4387	1.09931	-1.64526	0.19325	0.999819	-0.23269	-4.24749	0.718064	-1.19587	-1.24038	0.19997	0.995494	0.802939	1	1	1	0.998287
ADAM10	chr15:58888509-59042177	43.8121	51.9673	0.246274	0.6788	0.999819	-0.573965	-0.161307	0.071364	-0.0101851	2.68548	-0.704686	0.99497	0.974745	0.995835	0.996737	0.687725	0.998287
ADAM11	chr17:42836567-42859212	0.150114	0.104231	-0.526276	1	1	-0.922539	0		-0.299253	0	inf	1	1	1	1	1	1
ADAM12	chr10:127700955-128077127	5.32377	3.31871	-0.681824	0.4689	0.999819	0.45913	-1.70586	0.687912	-3.37161	inf	-1.2778	0.995494	0.839137	0.992776	0.928078	1	0.998287
ADAM15	chr1:155006299-155035252	10.102	21.0096	1.05641	0.1414	0.999819	1.31424	1.79837	0.440771	0.555955	2.11067	0.908263	0.980316	0.804423	0.992776	0.990636	0.70967	0.998287
ADAM17	chr2:9614669-9695917	30.822	52.6785	0.773256	0.23585	0.999819	-0.535547	0.655604	2.00525	0.365495	0.490137	0.575195	0.99497	0.92016	0.954519	0.992265	0.940377	0.998287
ADAM18	chr8:39442141-39587485	0	0	0	1	1	0	0	0	0	0	0	1	1	1	1	1	1
ADAM19	chr5:156693090-157002768	6.87977	4.3617	-0.657471	0.52345	0.999819	-0.598297	-1.38216	0.779908	-0.173046	-1.40175	-1.65967	0.99497	0.848357	0.992776	0.992368	1	0.998287
ADAM2	chr8:39601255-39695779	0	0	0	1	1	0	0	0	0	0	0	1	1	1	1	1	1
ADAM20	chr14:70989078-71001732	2.74778	3.48123	0.341327	0.69165	0.999819	2.84155	-0.487378	0.144495	-0.785206	0	0.813926	0.947132	0.947571	0.994566	1	1	0.998287
ADAM21	chr14:70924216-70926621	0.911711	0.960772	0.0756179	1	1	1.03109	inf		inf		2.0825	1	0.278054	1	1	0.229582	1
ADAM21P	chr14:70712470-70714518	0.214956	0.0426103	-2.33477	1	1	inf		0	0	0	inf	1	1	1	1	1	1
ADAM22	chr7:87563701-87826447	3.76313	3.12525	-0.267962	0.73425	0.999819	0.675636	0.60778	-1.5391	-1.77031	-2.44801	0.783216	0.99497	0.933174	0.954519	0.928078	1	1
ADAM23	chr2:207308367-207482677	0.268684	0.248285	-0.113912	1	1	inf	inf	-14.9713			2.03838	1	1	1	1	1	1
ADAM28	chr8:24151579-24212725	18.6817	8.18876	-1.18991	0.0813	0.999819	-2.76179	-2.1177	-0.0511357	0.538341	-0.409728	-0.687954	0.947132	0.802939	0.996689	0.991732	1	0.998287
ADAM29	chr4:175839508-175899330	1.88272	0.363799	-2.37161	1	1	-1.72287	2.44808	-5.72122	-4.51116	0	0	0.947132	1	0.954519	0.928078	1	1
ADAM30	chr1:120436156-120439113	0.0096892	0		1	1	0	0	0	0	0		1	1	1	1	1	1
ADAM32	chr8:38965049-39142435	0.297429	0.348353	0.228003	1	1	inf	0		0	0	-3.23452	0.947132	1	1	1	1	1
ADAM33	chr20:3648617-3662738	53.6231	45.1908	-0.246825	0.6734	0.999819	1.69125	-1.1868	-1.25972	-0.749626	-0.258031	0.742578	0.947132	0.839752	0.954519	0.960144	0.959738	0.998287
ADAM6	chr14:105992952-107283283	0	0	0	1	1	0	0	0	0	0	0	1	1	1	1	1	1
ADAM7	chr8:24298508-24384481	0	0	0	1	1	0	0	0	0	0	0	1	1	1	1	1	1
ADAM8	chr10:135075920-135090372	4.76844	6.92211	0.537693	0.4332	0.999819	-1.79517	1.56225	2.19426	-0.00377786	-0.863755	-0.665047	0.947132	0.802939	0.954519	0.99799	0.880516	0.998287
ADAM9	chr8:38854504-38962777	45.3397	22.7337	-0.995946	0.12635	0.999819	-1.43701	0.759823	0.164904	0.289131	-1.80854	-0.492269	0.947132	0.8975	0.994002	0.992265	0.687725	0.998287
ADAMDEC1	chr8:24241797-24263526	1.97722	0.193273	-3.35476	1	1		-2.48185	inf	inf	0	-5.79625	1	0.802939	1	1	1	0.998287
ADAMTS1	chr21:28208607-28217728	17.4042	8.86992	-0.972439	0.17745	0.999819	1.40608	-0.0637571	-1.49733	-3.71311	-0.169362	-1.40625	0.947132	0.988063	0.954519	0.180046	1	0.998287
ADAMTS10	chr19:8645125-8675588	0.887063	0.679643	-0.38426	1	1	0.0707512	0.969533	-0.751467	-1.76891		0.484042	1	1	1	0.928078	1	1
ADAMTS12	chr5:33527286-33892124	2.03817	0.566042	-1.84829	1	1	0.365512	-6.06047	-0.649328	2.50067	-1.24918	-0.599242	1	0.802939	1	1	1	1
ADAMTS13	chr9:136243283-136324507	0	3.01E-06	inf	1	1	0	0	inf	0	0	0	1	1	1	1	1	1
ADAMTS14	chr10:72432558-72522193	0.513229	1.47736	1.52535	1	1	0.863315	4.54313	4.37115	-1.47395	0	-0.00980188	1	0.802939	0.954519	1	1	0.998287
ADAMTS15	chr11:130318868-130343715	0.207424	0.0772363	-1.42523	1	1	0	inf		-1.34778	0	-0.0342141	1	1	1	1	1	1
ADAMTS16	chr5:5140442-5320411	0.288507	1.52125	2.39858	1	1		-1.45704	4.65397	inf		3.13385	1	1	0.954519	1	1	1
ADAMTS17	chr15:100511642-100882183	0.385291	0.404704	0.0709175	1	1	-0.862134	inf	2.01418	-0.0113831		inf	1	1	1	1	1	1
ADAMTS18	chr16:77316025-77469011	1.9255	0.0357165	-5.7525	1	1	0			-2.77617		-1.44274	1	1	0.114024	1	0.04485	1
ADAMTS19	chr5:128796102-129074376	3.6073	1.85803	-0.957141	0.4746	0.999819	3.05283	-1.6719	-4.53335	-0.259002	0	-2.38414	0.947132	0.819368	0.947848	0.992265	1	0.998287
ADAMTS2	chr5:178540850-178772329	3.84823	3.67839	-0.0651211	0.93105	0.999819	1.46826	-1.59778	1.22791	-1.4944	-0.0463016	-0.386127	0.959978	0.839731	0.968215	0.928078	0.991652	0.998287
ADAMTS20	chr12:43748012-43945724	0.0194533	0.0137978	-0.495579	1	1	0	0	0	0	-0.474358	0	1	1	1	1	1	1
ADAMTS3	chr4:73146686-73434516	0.562933	0.755696	0.424841	1	1	4.38704	inf	-0.911954	0.915747		-2.72777	0.947132	1	1	1	1	0.998287
ADAMTS4	chr1:161159538-161168845	1.75133	0.287059	-2.60903	1	1	-1.47979	-2.99318	-0.290813	-2.08521	0	-4.30932	1	0.802939	1	1	1	0.998287
ADAMTS5	chr21:28290231-28339439	4.79284	1.64049	-1.54675	0.02905	0.999819	1.58656	-3.39226	-3.08123	-3.28919	-0.0967091	0.741609	0.947132	0.663974	0.910964	0.928078	1	1
ADAMTS6	chr5:64444563-64777704	0.835825	0.933485	0.159426	1	1	0.900179	0.825569	-1.32633	0.00556616	-0.938644	1.33037	0.994592	1	0.982867	1	1	1
ADAMTS7	chr15:79051545-79103773	0.378946	0.293813	-0.367094	1	1	0.35118	inf	0.906352	-2.9321		-0.303797	1	1	1	1	1	1
ADAMTS8	chr11:130274819-130298539	1.00946	0.347958	-1.53659	1	1	-0.886921	inf			0	-0.0324231	0.994592	1	1	0.156914	1	1
ADAMTS9	chr3:64501332-64997133	6.10105	5.4762	-0.155883	0.8648	0.999819	-0.472666	0.391973	0.333689	-0.175189	inf	-1.88563	0.99533	0.962481	0.994002	0.992368	0.687725	0.998287
ADAMTSL1	chr9:18474103-18910945	0.376308	0.967631	1.36254	1	1	1.3463	inf	1.91157	0.61016	0	0.465992	0.989012	1	1	1	1	1
ADAMTSL2	chr9_gl000201_random:3904-22909	0	0.017116	inf	1	1	0	inf	0	0	0	inf	1	1	1	1	1	1
ADAMTSL3	chr15:84322837-84708591	8.28216	5.83593	-0.505045	0.407	0.999819	1.7693	-2.00924	-2.29711	0.557957	-0.417657	-1.31771	0.947132	0.802939	0.802898	0.98825	0.936624	1
ADAMTSL4	chr1:150521897-150533410	16.6354	11.8085	-0.494434	0.4204	0.999819	-1.40135	1.05826	0.327257	-3.21181	0.318569	-1.0627	0.947132	0.859141	0.994002	0.928078	0.95909	0.998287
ADAMTSL5	chr19:1505016-1513188	11.9742	7.25915	-0.722054	0.3316	0.999819	2.24717	-0.477973	-4.96599	-1.61334	0.589662	-0.381052	0.947132	0.940569	0.954519	0.928078	1	1
ADAP1	chr7:937537-1015235	0.403194	1.44432	1.84084	1	1	-0.725136	0.983563	3.544	inf	4.05126	-2.9376	1	1	1	1	0.714313	1
ADAP2	chr17:29248753-29286209	1.30185	1.12377	-0.212225	1	1	-8.69033	3.59025	0.0325319	-2.83581		-0.341574	1	0.802939	1	0.928078	1	0.998287
ADAR	chr1:154554535-154600437	54.6101	43.466	-0.32928	0.57105	0.999819	-0.388068	0.290127	0.507561	0.123276	-1.19112	-0.93699	0.99533	0.954334	0.992776	0.992368	0.719668	0.998287
ADAR2g	chr21:46494492-46646478	1.52432	1.00395	-0.602484	1	1	1.42396	inf	-1.94952	0.355218	inf	-1.60326	0.99533	1	0.991853	1	1	0.998287
ADARB1	chr21:46494492-46646478	5.97963	6.17364	0.0460665	0.9556	0.999819	1.32842	-0.842921	-0.227442	1.57282	-1.69965	-0.940615	0.949719	0.880386	0.994002	0.928078	0.729258	0.998287
ADARB2	chr10:1228073-1779718	0.237146	0.155716	-0.606862	1	1	-0.751043	inf		inf	0	-4.59923	1	1	1	1	1	1
ADAT1	chr16:75632997-75657154	1.62423	1.75507	0.111769	1	1	-2.32284	-2.996	1.18234	3.30781	1.07466	0.50215	0.947132	1	0.976644	1	1	0.998287
ADAT2	chr6:143743969-143771841	9.91319	13.3872	0.433432	0.5667	0.999819	0.333725	2.15981	0.96647	1.70209	-1.7621	0.298143	0.995494	0.802939	0.984627	0.928078	0.707862	0.998287
ADAT3	chr19:1905372-1926011	0	0.0422276	inf	1	1	0	inf	0	0	0	inf	1	1	1	1	1	1
ADC	chr1:33546713-33586131	1.46161	1.08545	-0.429259	1	1	0.583635	0.686909	-1.35039	2.74599	0	-0.662764	1	1	0.954519	1	1	0.998287
ADCK1	chr14:78266425-78400296	1.46917	2.05824	0.486406	1	1	-4.44077	4.1739	-0.835416	1.52354	0	-0.64626	0.947132	0.802939	1	0.956848	1	0.998287
ADCK2	chr7:140372952-140406444	3.4442	4.66802	0.438643	0.7617	0.999819	1.80862	-0.273725	-2.47247	3.42601	0.455538	1.10467	0.99497	1	0.976644	0.945855	0.947374	0.998287
ADCK4	chr19:41197433-41222790	2.77226	1.98757	-0.480055	0.59765	0.999819	-1.66783	2.81299	0.499503	-3.36416	1.94942	-0.0843726	0.955477	0.802939	0.992776	0.928078	1	0.998287
ADCK5	chr8:145597525-145634733	0.213387	0.204059	-0.0644856	1	1	inf		inf	-1.08543	0	inf	1	1	1	1	1	1
ADCY1	chr7:45613738-45762712	2.03618	1.40851	-0.531696	1	1	1.77267	-0.200366	-3.71118	-0.713176	0	-0.508428	0.947132	0.970634	0.954519	1	1	1
ADCY10	chr1:167778837-167883453	0.0920299	0.142534	0.631132	1	1	inf	0	0	inf		0.971336	1	1	1	1	1	1
ADCY2	chr5:7396342-7830194	5.18949	3.67659	-0.497225	0.57435	0.999819	1.63964	-6.08853	-19.5109	-5.03468	-0.400636	2.13249	0.947132	0.802939	1	0.928078	0.947374	1
ADCY3	chr2:25013137-25142055	7.47763	4.54776	-0.717427	0.3624	0.999819	0.629349	-0.587747	-0.471822	-3.22363	-1.10467	0.480253	0.99497	0.943651	0.992776	0.928078	0.871919	0.998287
ADCY4	chr14:24787570-24804277	2.66489	2.27986	-0.225131	0.8144	0.999819	0.893305	-4.77506	0.0196544	0.777896	inf	-1.09927	0.994592	0.802939	0.998082	0.98825	0.10949	1
ADCY5	chr3:123003398-123167392	0.858586	0.45242	-0.924299	1	1	0.552412	inf	-0.30022	-3.35813	0	-0.932287	1	1	1	0.928078	1	1
ADCY6	chr12:49159975-49182820	6.74227	9.59352	0.508826	0.49645	0.999819	2.37951	-0.360031	-0.367849	0.222329	-0.782399	1.68773	0.947132	0.962027	0.992776	0.992265	1	0.998287
ADCY7	chr16:50300461-50352043	12.5371	13.264	0.081312	0.8798	0.999819	1.01434	1.10624	1.16458	0.286695	-0.293815	-0.824785	0.958907	0.838457	0.954519	0.992265	0.949767	0.998287
ADCY8	chr8:131792547-132052835	0.0611234	0.00742855	-3.04057	1	1	0	0		-2.822	0	0	1	1	1	1	1	1
ADCY9	chr16:4012652-4166186	3.50626	4.7417	0.43547	0.4591	0.999819	1.65741	0.604243	-1.50318	0.313618	-0.788648	1.12103	0.947132	0.923965	0.954519	0.992265	1	0.998287
ADCYAP1	chr18:904943-912171	1.67665	2.64267	0.656415	0.67895	0.999819		-0.477586	-1.29198	1.26644	0	2.27188	1	0.948945	1	0.945631	1	0.998287
ADCYAP1R1	chr7:31092141-31146311	6.01024	3.52217	-0.770958	0.5995	0.999819	-0.922789	1.8843	-3.24132	-1.27484	0	2.29333	0.99497	0.852352	0.954519	0.946858	1	0.998287
ADD1	chr4:2845576-2931787	40.0774	35.3944	-0.17927	0.7314	0.999819	0.836906	-0.663388	-0.0315069	-0.977074	-0.00061738	0.0294046	0.96283	0.907483	0.996819	0.928078	0.999195	0.998287
ADD2	chr2:70834749-70995329	0.651922	0.253198	-1.36443	1	1	-3.18826	2.59546	-1.96208	0	0		1	1	1	1	1	1
ADD3	chr10:111705318-111895320	51.3938	53.7266	0.0640427	0.9096	0.999819	0.373399	0.127286	-0.673315	-0.325833	0.189895	0.14653	0.99533	0.976849	0.984627	0.992265	0.952479	0.998287
ADFP	chr9:19115759-19127573	0	0.314277	inf	1	1	0	inf	inf	0	0	0	1	1	1	1	1	1
ADH1A	chr4:100010010-100242572	0.248766	0.692884	1.47783	1	1		0	2.6693	-0.0943964	0	inf	1	1	1	1	1	0.998287
ADH1B	chr4:100010010-100242572	6.1843	11.0489	0.837223	0.6751	0.999819				-1.42856	1.17664	-3.62204	1	1	1	0.976715	0.779221	1
ADH1C	chr4:100257650-100273917	0.272022	1.71379	2.65539	1	1		1.58678	0.08266	3.61469	0	inf	1	1	1	0.928078	1	0.0531713
ADH4	chr4:100010010-100242572	0.812586	0.766609	-0.0840294	1	1	-2.55481	1.17314	-1.65233	3.61525	0	4.2908	0.992173	1	1	1	1	1
ADH5	chr4:100010010-100242572	15.6477	9.80645	-0.674148	0.2722	0.999819	-0.263435	-0.232963	-1.60758	-1.3427	-1.70258	0.256058	0.995494	0.96503	0.954519	0.928078	0.776245	0.998287
ADH6	chr4:100010010-100242572	0.637748	0.854672	0.422385	1	1	-1.52091	-0.414134	-0.417477	0.194522	0	2.49868	1	1	1	1	1	0.998287
ADH7	chr4:100333417-100356525	0.0311545	2.89046	6.53571	0.24645	0.999819	0	0	inf	5.7351	0	inf	1	1	1	0.928078	1	0.00521549
ADHFE1	chr8:67344717-67381042	0.928031	1.03793	0.161469	1	1	inf	-0.955651		0	inf	1.80084	1	0.91563	0.954519	1	1	0.998287
ADI1	chr2:3501690-3523350	9.31571	14.3117	0.619455	0.50545	0.999819	-0.988945	1.82099	0.201193	inf	0.27394	0.675315	0.99098	0.858247	0.994002	0.928078	0.971501	0.998287
ADIG	chr20:37209837-37217104	0	0	0	1	1	0	0	0	0	0	0	1	1	1	1	1	1
ADIPOQ	chr3:186560462-186576250	0.00725565	0.006615	-0.133363	1	1	0	0		inf	0	0	1	1	1	1	1	1
ADIPOR1	chr1:202909962-202927700	25.8195	27.632	0.0978794	0.8585	0.999819	-1.70993	-0.619508	1.66409	0.129908	0.0657573	0.711983	0.947132	0.917271	0.954519	0.992271	0.987558	0.998287
ADIPOR2	chr12:1800246-1897844	9.30624	8.41419	-0.145374	0.79865	0.999819	-1.55895	-0.277126	1.06593	-0.229211	-0.187882	0.168808	0.947132	0.961469	0.964252	0.992265	0.969562	0.998287
ADIR	chr1:179051111-179065127	5.95519	7.82889	0.394661	0.59225	0.999819	-0.518621	-0.262728	2.43007	0.22188	-0.81795	0.332035	0.99533	0.967062	0.954519	0.992265	0.934022	0.998287
ADK	chr10:75910964-76469059	6.4602	8.48742	0.393746	0.62445	0.999819	-1.80141	3.78907	1.95058	2.65606	-2.15634	1.08566	0.947132	0.802939	0.954519	0.928078	0.70967	0.998287
ADM	chr11:10326630-10328923	14.1634	7.08829	-0.998655	0.16735	0.999819	1.19388	0.550172	-0.876822	-2.06232	-0.352299	-1.97334	0.984952	0.946655	0.991853	0.928078	0.959232	0.998287
ADM2	chr22:50920011-50924864	0.266411	0.17674	-0.592024	1	1	-3.45939	-1.99505	2.20285		0	0.285846	1	1	1	1	1	1
ADNP	chr20:49506882-49547527	32.5271	29.3293	-0.149296	0.7485	0.999819	-0.165782	-0.762655	-0.680608	-0.422512	0.761914	0.192577	0.995494	0.878449	0.984093	0.98825	0.836084	0.998287
ADNP2	chr18:77866914-77898226	2.82128	2.98254	0.0801914	0.89985	0.999819	-0.30657	-0.461392	0.736069	-0.633184	0.587029	0.309606	0.995494	0.94655	0.992776	0.991099	1	0.998287
ADO	chr10:64564515-64568238	3.88707	3.03709	-0.355992	0.62505	0.999819	-0.77063	0.367486	0.937356	-0.0158022	-1.94253	-0.378115	0.994592	1	0.982096	0.996705	0.740606	0.998287
ADORA1	chr1:203096835-203320289	0	0.115043	inf	1	1	0	inf	inf	0	0	inf	1	1	1	1	1	1
ADORA2A	chr22:24813708-24932591	0.493445	0.355032	-0.47494	1	1	1.35764	-1.41069	-0.169217	0.907857	0	-3.62606	1	1	1	1	1	1
ADORA2B	chr17:15848230-15879210	2.02545	0.737703	-1.45713	1	1	1.08238	-4.87147	0.406289	inf		1.89528	1	0.802939	1	1	1	1
ADORA3	chr1:112025970-112256100	1.38188	4.35911	1.6574	0.5485	0.999819	2.03037	-0.47857	1.93285	2.82189	2.45431	-0.947597	1	1	1	1	0.815681	0.998287
ADPGK	chr15:73043709-73090540	16.3714	17.9856	0.135664	0.82265	0.999819	0.164286	-0.166837	0.626986	-0.00989812	3.1464	-1.07646	0.995494	0.975948	0.992776	0.996737	0.687725	0.998287
ADPRH	chr3:119298522-119308791	5.64041	4.80529	-0.231174	0.72625	0.999819	0.85526	-0.0126608	-1.66067	-0.647396	0.919248	-0.658712	0.994592	0.996362	0.954519	0.98825	0.87947	0.998287
ADPRHL1	chr13:114076259-114107839	0.0930407	0.266251	1.51685	1	1	inf	inf			inf	0	1	1	1	1	1	1
ADPRHL2	chr1:36554452-36559532	2.12205	2.6849	0.339409	0.76895	0.999819	-1.14107	inf	-0.447255	-1.67057	1.04495	-0.192205	1	1	1	0.971368	0.881362	0.998287
ADRA1A	chr8:26605666-26722922	1.41926	0.154932	-3.19542	1	1	inf				-4.56749		1	1	1	1	0.601518	1
ADRA1B	chr5:159343739-159400017	0.045639	0		1	1	0	0			0	0	1	1	1	1	1	1
ADRA1D	chr20:4201277-4229659	0.574436	0.0938886	-2.61312	1	1	-0.653009	-1.99584				0	1	1	1	1	1	1
ADRA2A	chr10:112836789-112840660	12.2839	7.61054	-0.690701	0.22595	0.999819	-0.211794	-0.652185	-0.787265	-0.604744	-3.84509	-0.0865345	0.995494	0.912062	0.982867	0.985005	0.692273	0.998287
ADRA2B	chr2:96778625-96781888	0.0600147	0		1	1	0	0			0	0	1	1	1	1	1	1
ADRA2C	chr4:3768074-3770251	11.367	10.2943	-0.143002	0.87595	0.999819	2.57478	-1.25738	-1.04979	-1.74057		1.58773	0.947132	0.822326	0.984627	0.928078	1	0.998287
ADRB1	chr10:115803805-115806665	0.0458359	0.148072	1.69175	1	1	0	inf		inf	0		1	1	1	1	1	1
ADRB2	chr5:147830594-148442737	10.3591	11.5346	0.155067	0.857	0.999819	-1.00507	2.99036	0.636579	0.739475	-0.994271	-0.353417	0.986485	0.802939	0.992776	0.991099	0.909233	0.998287
ADRB3	chr8:37820515-37824184	0.0870028	0.0142731	-2.60776	1	1	0	inf	0		0	0	1	1	1	1	1	1
ADRBK1	chr11:67033904-67054029	3.54103	3.42851	-0.0465853	0.94715	0.999819	-0.812218	0.90167	0.817279	-0.352508	-1.64879	-0.0754053	0.99497	0.902677	0.991853	0.992265	1	0.998287
ADRBK2	chr22:25960860-26125256	14.3617	11.3411	-0.340668	0.58795	0.999819	-1.02905	1.41851	-0.152185	0.547117	-0.448495	-1.47291	0.947132	0.814439	0.994002	0.98825	0.90271	0.998287
ADRM1	chr20:60878026-60883916	8.11845	8.1201	0.000292322	0.99975	0.999847	2.99758	2.97005	0.767128	1.075	-2.35645	0.680839	0.947132	0.802939	0.992776	0.975164	0.70967	0.998287
ADSL	chr22:40742503-40762573	4.98799	8.29121	0.733123	0.3257	0.999819	0.873414	2.92046	-0.0589607	0.365098	-0.430871	0.23292	0.994592	0.802939	0.996689	0.992265	1	0.998287
ADSS	chr14:105155942-105363086	14.7818	17.0613	0.206906	0.70645	0.999819	-1.72694	0.897656	0.546932	-0.310544	1.33327	0.425104	0.947132	0.874386	0.992776	0.992265	0.782777	0.998287
ADSSL1	chr14:105155942-105363086	0.0942006	1.14821	3.6075	1	1	6.72135	inf	2.25384	inf	0	2.19766	1	0.802939	1	1	1	1
AEBP1	chr7:44143959-44154158	484.022	374.236	-0.371127	0.54935	0.999819	1.33504	-1.01819	-1.27118	-1.22993	0.0412656	-0.773487	0.947132	0.849773	0.954519	0.928078	0.985218	0.998287
AEBP2	chr12:19592607-19675173	20.7281	12.5164	-0.727761	0.1541	0.999819	0.206175	-1.40743	-1.05652	-1.06809	-0.925007	0.593223	0.995494	0.802939	0.954519	0.928078	0.833848	0.998287
AEN	chr15:89164526-89175512	2.11567	2.26037	0.0954421	1	1	-0.394594	4.37344	0.022811	2.5472	1.11118	-1.92091	0.995494	0.802939	0.998082	0.928078	1	0.998287
AER61	chr3:69024368-69062774	4.83696	4.57523	-0.0802566	0.95045	0.999819	0.698811	-0.957186	4.36231	-10.2542	-0.989138	-0.682958	0.995494	0.923965	0.954519	1	0.886611	0.998287
AES	chr19:3052907-3062964	20.6632	18.5149	-0.158383	0.81795	0.999819	-0.0706559	-0.151411	0.284909	0.250018	-1.60203	0.206908	0.995494	0.979086	0.994002	0.992265	0.781438	0.998287
AF007131	chr15:52413122-52587970	0.835546	1.62957	0.963696	1	1		inf	4.02018	inf		inf	0.947132	1	0.964252	1	1	1
AF007147	chr10:11047258-11378670	2.97759	1.26395	-1.23621	0.77145	0.999819	-0.0557089	inf	-0.788146	-3.40642		-1.74123	1	0.802939	1	1	0.688452	0.998287
AF035281	chr7:148959261-148994397	1.35818	1.25947	-0.108864	1	1	0.0540773	1.0021	-0.301172	-1.7383		1.69621	0.996043	1	0.994002	1	1	1
AF047486	chr17:41019161-41021363	0.585291	0.662289	0.178308	1	1	inf		0	2.91311	0		1	1	1	0.933925	1	1
AF055024	chr2:239335625-239360890	12.0477	10.7534	-0.163973	0.86035	0.999819	2.69608	-0.383835	-0.632701	-0.185326	-1.80983	-0.401787	0.959978	0.954432	0.992776	0.992368	1	0.998287
AF064843	chr10:81451255-81587307	0.484267	0.0443401	-3.44912	1	1	inf	inf	0	0		0	1	1	1	1	1	1
AF070581	chrX:110187512-110464173	1.61471	0.70712	-1.19125	1	1	3.56364	-2.20613	-3.00911	1.98605	-1.7347	-1.12097	1	0.802939	0.954519	1	1	0.998287
AF075052	chr1:28832495-28865607	21.7431	21.1505	-0.0398651	0.9545	0.999819	-1.63858	-0.105519	1.96535	-0.0448716	-0.350354	-0.505095	0.955477	0.983149	0.954519	0.995325	0.965667	0.998287
AF075059	chr6:31588449-31605553	7.2082	1.45806	-2.30559	0.4381	0.999819	-2.94856	-2.83408		-2.22696	0.223094	-1.23808	0.982909	0.896295	0.954519	0.948711	1	0.998287
AF075112	chr17:80338988-80340511	0.278217	1.97384	2.82673	1	1	inf	0	2.60644	0	0	0	1	1	0.978561	1	1	1
AF085962	chr11:1490692-1785501	0	0	0	1	1	0	0	0	0	0	0	1	1	1	1	1	1
AF085995	chr4:120409797-120551908	2.73698	7.96786	1.54161	0.7331	0.999819		inf	2.51378	0	inf	-2.34255	1	0.802939	0.976773	1	1	0.998287
AF086102	chr1:43144356-43147329	1.0853	1.45998	0.427856	1	1	0	-1.83679		inf	0	2.69599	1	0.874386	1	0.928078	1	0.998287
AF086111	chr4:24807739-24981770	12.3056	6.13232	-1.00481	0.34905	0.999819	-1.35981	-0.632928	-0.725587	-1.73783	-0.551477	-0.762401	0.974373	0.955347	0.992776	0.933084	0.936703	0.998287
AF086125	chr16:66875336-66888047	0	0.670452	inf	1	1	inf	0	0	0	0	0	0.947132	1	1	1	1	1
AF086132	chr16:50139751-50140295	2.97717	4.26875	0.51987	0.6968	0.999819	1.42648	-1.74775	1.23456	2.7167		-0.524018	1	0.886817	0.991606	0.967804	1	0.998287
AF086142	chr16:22018958-22098852	3.33743	4.99599	0.582033	0.66425	0.999819	1.83013	-0.149529	0.305996	0.155524		0.239161	0.980117	0.984535	0.994002	0.99464	1	0.998287
AF086154	chr10:134325131-134331695	0	0	0	1	1	0	0	0	0	0	0	1	1	1	1	1	1
AF086184	chr11:93754377-93915135	0.239558	0.0666689	-1.84529	1	1		0	0.0728493	0	0	0	1	1	1	1	1	1
AF086187	chr6:132455117-132490502	0.0379636	0.0699066	0.880812	1	1	inf	0	0		0	0	1	1	1	1	1	1
AF086203	chr7:106130171-106410652	0.475788	0		1	1	0	0	0	0	0		1	1	1	1	1	0.998287
AF086204	chr17:58160928-58165654	16.3181	39.5452	1.27703	0.17775	0.999819		inf	3.51463	0.191809	-0.0425394	4.46277	0.656083	0.218971	0.954519	0.992265	0.988559	0.998287
AF086219	chr8:28924795-29120610	0.827948	0.264124	-1.64832	1	1	0	0	-0.723623	0	0		1	1	1	1	1	1
AF086258	chr6:169575398-169582835	0.161026	0.190965	0.246013	1	1	0	inf	0		0		1	1	1	1	1	1
AF086288	chr12:119772516-120079363	0.187143	0.341825	0.869118	1	1		inf		inf	0	inf	1	1	1	1	1	1
AF086294	chr5:132446760-132450167	0.0992338	0		1	1	0	0	0	0		0	1	1	1	1	1	1
AF086303	chr6:74779166-75400441	0	0.223682	inf	1	1	0	0	0	inf	0	inf	1	1	1	1	1	1
AF086351	chr1:156252703-156265449	1.14326	1.60561	0.489977	1	1	inf	0	inf	0.277469	0		1	1	1	0.992265	1	1
AF086463	chr18:19284917-19450910	2.06172	2.57962	0.323309	0.84545	0.999819	0.24645	2.72791	-2.12419	-0.122374	inf	0.827725	0.995494	0.870739	0.992776	0.99464	1	0.998287
AF086476	chr17:29351202-29358601	1.89966	0		1	1		0			0	0	1	1	0.954519	1	1	1
AF086487	chr4:100010010-100242572	0	0.222757	inf	1	1	0	0	inf	0	0	inf	1	1	1	1	1	1
AF088005	chr4:181985244-182080302	0	0	0	1	1	0	0	0	0	0	0	1	1	1	1	1	1
AF088011	chr4:79892901-80229698	0.114521	0		1	1	0	0	0	0	0		1	1	1	1	1	1
AF088041	chr3:195961239-195964785	33.9258	32.1229	-0.0787806	0.88295	0.999819	-0.206802	-0.219693	-0.117328	0.55612	-0.0676875	-0.429705	0.995494	0.964065	0.994063	0.980173	0.983711	0.998287
AF088054	chr14:89622516-90085494	0.264578	2.19431	3.05201	1	1	-0.466466	inf	inf	inf	0	0.715099	1	0.802939	1	0.928078	1	1
AF088076	chr1:159931073-159946734	4.63948	4.78633	0.0449574	0.9741	0.999819	1.41474	inf	0.0520823	-2.46322	0	inf	0.994592	1	1	0.928078	1	0.173621
AF090102	chr2:71409867-71454233	0.00562042	0.273349	5.60392	1	1	0	0	0	inf	0		1	1	1	1	1	1
AF090939	chr3:99536680-99897446	1.57038	0.848346	-0.888392	1	1	-0.0140651	1.91017		0.429419	0	-0.516942	1	1	0.954519	1	1	0.998287
AF10	chr10:21823101-22032555	8.75303	5.64072	-0.633904	0.65085	0.999819	8.74235	-3.79649	0.857157	-2.71841	inf	2.53483	0.947132	0.802939	0.992776	0.928078	0.687725	0.998287
AF10/CALM	chr10:21823101-22032555	9.34952	0.98646	-3.24456	0.16375	0.999819		-5.37265	-10.1174	1.78579		0.459357	1	0.858247	0.976644	1	1	0.998287
AF113016	chr11:65265232-65273937	0	0	0	1	1	0.252197	0.326279	0.255798	0.462812	1.8362	-0.935972	0.995494	0.980209	0.983312	0.928078	0.687725	0.998287
AF116693	chr8:23386362-23430061	11.1249	8.30333	-0.422026	0.8152	0.999819	-1.37974	-0.525584	1.43123	0.522986	-0.204156	-2.28811	0.99533	0.970729	0.992776	0.992265	0.974946	0.998287
AF119915	chr1:35734567-35887544	1.71556	6.11654	1.83403	0.61255	0.999819	2.95272	0.374643	-0.996251	6.52871	inf	-0.195845	0.989665	0.935718	0.992776	0.928078	1	0.998287
AF129264	chr9:136501484-136524467	0.0782378	0.205697	1.39459	1	1	inf	1.75837		inf	0	0	1	1	1	1	1	1
AF131817	chr8:92968729-92970161	31.0517	15.7152	-0.982513	0.13645	0.999819	1.12497	-2.83964	-1.37699	-0.956819	0.069802	0.549866	0.95388	0.802939	0.954519	0.970439	0.990086	0.998287
AF131837	chr1:77333185-77531392	12.1446	6.15526	-0.980421	0.42825	0.999819	-1.1405	-5.37819	2.10769	0.0976252	inf	0.125139	1	0.802939	0.954519	0.99464	0.0264403	0.998287
AF143870	chr20:42984440-43060029	0	0.451754	inf	1	1	0	0	inf	0	0	0	1	1	0.954519	1	1	1
AF143871	chr16:50700210-50715264	0.654031	0.35809	-0.869038	1	1		2.16984	1.07991		0	-2.92942	1	1	1	1	1	0.998287
AF157115	chr5:153825516-153840612	2.68384	9.92233	1.88638	0.1773	0.999819	1.17235	1.06275	0.853411	0.195384	7.92068	-0.330059	0.99533	0.934751	0.992776	0.994209	0.687725	0.998287
AF161365	chr19:11406823-11450321	0.0759262	0.381929	2.33063	1	1	0	inf	0	0	0		1	1	1	1	1	1
AF161426	chr1:147574323-148347506	0	0	0	1	1	0	0	0	0	0	0	1	1	1	1	1	1
AF161442	chr9:139543062-139567129	0.1647	0.899823	2.4498	1	1	inf	0	inf		0	0	1	1	0.954519	1	1	1
AF216583	chr6:111620234-111824813	4.19684	4.95392	0.239265	0.7031	0.999819	1.21906	-1.00274	-0.811475	-0.671025	inf	1.45859	0.994592	0.802939	0.992776	1	1	0.998287
AF230800	chr5:42424025-42721925	0.248012	1.12578	2.18245	1	1	inf	0	0	inf	0		0.947132	1	1	1	1	1
AF245314	chr15:20193120-20193372	0	0	0	1	1	0	0	0	0	0	0	1	1	1	1	1	1
AF258550	chr17:78977134-78978830	1.48461	19.5124	3.71623	0.0021	0.999819	2.09203	-2.63489	-2.37573	-2.03299	inf	-0.0295035	0.947132	1	1	0.948711	0.006555	1
AF258560	chr16:24930713-25026675	2.5242	6.58308	1.38293	0.49915	0.999819	-4.84384	inf	3.6661	1.08501	0	0.20599	0.947132	0.802939	0.954519	0.990636	1	0.998287
AF268386	chr1:162751900-162756362	27.3101	16.2278	-0.750964	0.1499	0.999819	1.28396	-1.40138	-1.02592	-0.997682	0.106845	-2.08793	0.947132	0.802939	0.954519	0.928078	0.981218	0.749342
AF277175	chr7:129774729-129775538	4.63204	2.91693	-0.667196	0.5197	0.999819	-0.601109	-1.94885	-0.410184	-0.602366	0.601215	0.571133	0.99533	0.840944	1	0.992265	1	0.998287
AF279775	chr2:235791851-235797446	0	0	0	1	1	0	0	0	0	0	0	1	1	1	1	1	1
AF279780	chr3:178243274-178578185	0.166363	0		1	1	0		0		0		1	1	1	1	1	1
AF279782	chr3:6532165-6778421	0.0203341	0.0784563	1.94799	1	1	inf	inf	0	-0.0854662	0	inf	1	1	1	1	1	1
AF283776	chr2:175936979-175938772	21.9478	21.3216	-0.0417566	0.94155	0.999819	0.355031	-0.592329	1.01287	0.246718	-2.81941	-0.0562738	0.99533	0.923965	0.964252	0.992265	0.708047	0.998287
AF289551	chr17:73521782-73571289	7.7093	12.8647	0.738744	0.3753	0.999819	-1.86613	2.09357	1.889	2.5566	inf	2.21867	0.947132	0.802939	0.954519	0.928078	0.687725	0.998287
AF290475	chr7:77287972-77409120	39.6678	42.4544	0.0979442	0.93585	0.999819	-0.819631	0.236189	-0.0397737	0.946466	-2.06501	0.194638	0.99533	0.976001	0.997761	0.98825	0.871919	0.998287
AF301223	chr18:5748817-5795898	0	0	0	1	1	0	0	0	0	0	0	1	1	1	1	1	1
AF315106	chr8:102175036-102175121	0	0	0	1	1	0	0	0	0	0	0	1	1	1	1	1	1
AF321617	chr1:205577072-205578798	9.58553	6.58272	-0.542176	0.44555	0.999819	-0.965437	1.50512	-1.57915	0.48831	-0.200391	-1.1011	0.993208	0.869547	0.954519	0.992265	0.973311	0.998287
AF339814	chr13:88096246-88323218	0.0430424	0		1	1	0	0		0	0	0	1	1	1	1	1	1
AF339817	chr13:98794815-99102016	8.50455	11.8073	0.473372	0.5803	0.999819	0.933652	-1.19717	1.27534	0.854365	1.56768	0.938976	0.99098	0.862186	0.954519	0.990636	0.870171	0.998287
AF355799	chr8:6863802-6866346	0	0	0	1	1	0	0	0	0	0	0	1	1	1	1	1	1
AF379632	chr1:147574323-148347506	0	0	0	1	1	0	0	0	0	0	0	1	1	1	1	1	1
AF379633	chr1:147574323-148347506	0	0	0	1	1	0	0	0	0	0	0	1	1	1	1	1	1
AF380582	chr1:147574323-148347506	0	0	0	1	1	0	0	0	0	0	0	1	1	1	1	1	1
AF387615	chr1:181382578-181382715	0	0	0	1	1	0	0	0	0	0	0	1	1	1	1	1	1
AF397448	chr7:142000775-142500250	0	0	0	1	1	0	0	0	0	0	0	1	1	1	1	1	1
AF420437	chr1:144146806-146467638	0	0	0	1	1			0	inf		inf	1	1	1	1	1	1
AF452719	chr16:57792130-57896733	0	0	0	1	1	0	0	0	0	0	0	1	1	1	1	1	1
AF462444	chr2:208686011-208890284	4.3397	10.8989	1.32852	0.5267	0.999819	0		2.63277		0.321604	2.84633	1	1	0.954519	0.928078	0.969666	0.998287
AF480540	chr9:4792833-4885917	0	0	0	1	1	0	0	0	0	0	0	1	1	1	1	1	1
AF480556	chrX:133303700-133303796	0	0	0	1	1	0	0	0	0	0	0	1	1	1	1	1	1
AF508905	chr1:185292980-185304139	0.373185	0.437408	0.229089	1	1		0	inf	inf	0	-0.00304338	1	1	1	1	1	1
AF508907	chr1:185527513-185597620	0.455698	0		1	1	0	0	0	0			1	1	1	1	1	1
AF510427	chr1:185527513-185597620	0	0	0	1	1	0	0	0	0	0	0	1	1	1	1	1	1
AF520419	chr6:108444839-108479222	0	0	0	1	1	0	0	0	0	0	0	1	1	1	1	1	1
AF520792	chr7:104654636-104755465	1.36585	2.8747	1.07362	0.62155	0.999819	2.89747	0.17583	0.966884	0.992067	0	-0.0218485	0.981597	1	0.969883	1	1	0.998287
AF520793	chr7:104654636-104755465	6.26756	5.05867	-0.309145	0.61975	0.999819	-2.16285	-2.0142	-0.162452	1.28661	0.616179	0.0157089	0.947132	0.802939	0.954519	0.941861	0.714575	0.998287
AF548120	chr6:9705658-10211841	0	0	0	1	1	0	0	0	0	0	0	1	1	1	1	1	1
AFAP1	chr4:7755816-7941653	4.30167	3.30216	-0.38149	0.586	0.999819	0.532405	-0.498701	-0.0560461	-3.35671	1.14796	-1.84668	0.99533	0.940204	0.996689	0.928078	0.82571	0.998287
AFAP1L1	chr5:148651400-148721365	1.26329	1.36935	0.116299	1	1	1.50607	5.31756	-0.761734	-1.34766		-0.467269	1	0.802939	1	0.956878	1	1
AFAP1L2	chr10:116054583-116164515	19.0324	21.4659	0.173592	0.77205	0.999819	0.48343	-0.588166	0.388724	-0.313775	0.472107	1.12855	0.99497	0.927568	0.992776	0.992265	0.946595	0.998287
AFARP1	chr1:113454471-113498975	0.023655	0.0225905	-0.0664273	1	1	0	0	0	0	0	-0.025663	1	1	1	1	1	1
AFF1	chr4:87846045-88062190	476.328	237.321	-1.00512	0.28885	0.999819	-0.742726	-1.266	-0.195064	0.328752	-3.98314	0.136907	0.994592	0.826965	0.994002	0.992265	0.465927	0.998287
AFF2	chrX:147582138-148082192	1.93064	1.36925	-0.495696	1	1	-0.728075	1.89292	-0.148665	-0.43849		-2.31318	0.99497	0.802939	1	0.992265	1	0.998287
AFF3	chr2:100163717-100759037	5.16373	2.00437	-1.36527	0.06555	0.999819	0.358945	-2.73413	-4.43633	-1.00362	-4.0288	-2.08503	0.995494	0.802939	0.785824	0.945917	1	0.941948
AFF4	chr5:132211071-132299354	50.5342	52.0968	0.0439349	0.93905	0.999819	0.167882	1.47925	-0.522424	0.230094	-1.09689	0.272713	0.995494	0.802939	0.992776	0.992265	0.750801	0.998287
AFG3L1	chr16:90038987-90067195	16.7442	25.2955	0.595218	0.3181	0.999819	1.02907	0.831605	0.749932	0.294694	1.34206	-0.300187	0.959978	0.878449	0.986172	0.992265	0.766046	0.998287
AFG3L2	chr18:12308239-12377194	5.38293	5.06361	-0.0882255	0.9411	0.999819	-0.959299	-1.40225	2.44956	-0.242572	-1.3402	0.592204	0.99533	0.907483	0.954519	0.992265	0.932104	0.998287
AFM	chr4:74347461-74369717	0	0	0	1	1	0	0	0	0	0	0	1	1	1	1	1	1
AFMID	chr17:76183397-76203782	5.02863	8.04273	0.677519	0.40045	0.999819	-1.68102	-1.27706	1.73693	0.449872	1.95324	1.40898	0.962932	0.863979	0.954519	0.992265	0.729258	0.998287
AFP	chr4:74296854-74321492	0	0	0	1	1	0	0	0	0	0	0	1	1	1	1	1	1
AFTPH	chr2:64751464-64820131	11.2603	11.3927	0.0168677	0.97465	0.999819	-0.73574	0.134566	0.0150067	0.750329	-0.306394	0.0376942	0.99098	0.976994	0.998082	0.97615	0.959232	0.998287
AG10	chr1:147574323-148347506	0	0	0	1	1	1.52875	0.657647	-9.22854	1.79226	15.3112	-0.35376	1	1	1	0.948098	1	1
AGA	chr4:178351923-178363591	31.8875	7.78087	-2.03499	0.06815	0.999819	-0.784751	1.93912	-1.54814	-5.17848	1.97945	1.70373	0.99497	0.802939	0.959503	0.928078	0.766261	0.998287
AGAP1	chr2:236402735-237034114	18.9281	14.5298	-0.381519	0.49765	0.999819	0.177331	-1.93606	0.90504	-0.298329	-0.596621	-0.277434	0.995494	0.802939	0.967406	0.992265	0.881362	0.998287
AGAP11	chr10:88726913-88784486	0.219286	0.0225565	-3.2812	1	1	inf	0			0	0	1	1	1	1	1	1
AGAP2	chr12:58117572-58135940	1.18264	0.161038	-2.87653	1	1	-0.725204	-3.61045	inf	1.95295		-1.42536	1	1	1	1	0.687725	1
AGAP3	chr7:150782953-150841523	41.2478	32.7046	-0.334822	0.6345	0.999819	1.99066	3.01174	-0.766582	-0.334338	-1.84304	0.44441	0.947132	0.802939	0.986172	0.992265	0.699498	0.998287
AGAP4	chr10:46321050-46349325	0.0462762	0.0467021	0.0132194	1	1		inf	7.02299		0	0	1	1	1	1	1	1
AGAP5	chr10:75434033-75490272	1.24167	1.10692	-0.165731	1	1	2.03114	-3.73308	2.0131	-1.24781	0	-1.18074	1	1	0.954519	0.97615	1	1
AGAP6	chr10:51748077-51770258	1.36396	1.43212	0.0703511	1	1	0.331188	-0.21813	-0.873189	0.862759	inf	-0.918545	1	1	0.992776	1	1	1
AGAP7	chr10:51026326-51734610	0.0738637	0.205821	1.47845	1	1	0	0	0		0	1.81509	1	1	1	1	1	1
AGAP8	chr10:51026326-51734610	0.685848	0.201799	-1.76497	1	1	-1.55536		-1.91597	-0.0853659		inf	0.990606	1	1	1	1	1
AGBL1	chr15:86685241-87572283	0	0.0123377	inf	1	1	0	0	0	0	0	inf	1	1	1	1	1	1
AGBL2	chr11:47681144-47736302	0.92769	0.579066	-0.679915	1	1	-2.25379	2.17658	-1.4349	inf	0	0.966695	1	1	0.969883	1	1	1
AGBL3	chr7:134671258-134855532	0.386178	0.457296	0.243864	1	1	-0.81564	inf	1.67192	-3.8919	0	0.125009	1	1	1	1	1	1
AGBL4	chr1:48998526-50489626	0.30026	0.182896	-0.715191	1	1	-3.93185	inf	1.57275	-1.31763	inf		1	1	1	1	1	1
AGBL5	chr2:27274490-27294567	6.0486	10.0061	0.726206	0.547	0.999819	1.92271	0.604936	-0.85969	0.295751	inf	0.30146	0.947132	0.954432	0.992776	0.992265	1	0.998287
AGER	chr6_ssto_hap7:3496473-3499751	13.7341	54.1631	1.97954	0.0326	0.999819	1.39271	-0.269393	0.84912	1.89732	inf	-0.871427	0.947132	0.962837	0.988128	0.928078	0.006555	0.998287
AGFG1	chr2:228336887-228425938	5.22658	6.0768	0.217446	0.6769	0.999819	-0.0746053	0.883328	1.09198	-0.253572	0.541401	-0.790291	0.995494	0.872417	0.954519	0.992265	0.925302	0.998287
AGFG2	chr7:100136833-100165842	18.3168	10.1293	-0.854631	0.2068	0.999819	-1.91411	-1.06366	0.0618926	-1.44004	-0.174203	-0.700891	0.947132	0.878091	0.996143	0.928078	0.973165	0.998287
AGGF1	chr5:76326231-76361035	13.2712	15.9957	0.269381	0.735	0.999819	-0.770675	-1.39708	1.55131	-0.444483	0.846637	0.0523725	0.984464	0.841227	0.954519	0.991732	0.830351	0.998287
AGK	chr7:141251077-141354209	7.28077	7.06494	-0.0434134	0.948	0.999819	-0.145663	1.83281	0.303739	-0.198269	-0.208265	-0.966122	0.995494	0.802939	0.994002	0.992265	0.972518	0.998287
AGL	chr1:100315639-100389579	5.36917	7.10133	0.403388	0.45845	0.999819	-1.36318	1.14331	-0.162667	0.505593	0.27224	1.79473	0.947132	0.840231	0.994002	0.98825	1	0.991462
AGMAT	chr1:15853351-15918872	0.428539	0.119196	-1.84609	1	1	-0.139236	0		-2.78549	0	-0.617172	1	1	1	1	1	1
AGPAT1	chr6_ssto_hap7:3463865-3493570	13.3197	8.59035	-0.632773	0.4445	0.999819	-0.616736	-1.06058	-1.88765	-0.0945761	-0.321318	0.0532428	0.99497	0.907483	0.962062	0.994264	0.965795	0.998287
AGPAT2	chr9:139567594-139581911	0.961407	0.796068	-0.272256	1	1	1.22671	-3.22073	1.56239	inf	0.593304	2.78012	1	0.802939	1	1	1	1
AGPAT3	chr21:45285115-45407474	2.91268	5.73491	0.977422	0.10885	0.999819	-0.892816	2.7521	1.22337	1.23543	0.479781	0.917615	0.982909	0.802939	0.954519	0.928078	1	0.998287
AGPAT4	chr6:161551056-161695107	0.388118	0.111744	-1.79631	1	1	0.054448	11.4627	-0.0247902	-13.7667	0.0129178	-12.3494	1	1	1	1	1	1
AGPAT5	chr8:6565877-6619019	1.15961	1.14995	-0.0120631	1	1	-0.451724	-0.00474708	-1.01871	0.912124	15.7618	-1.73203	1	1	1	1	1	0.998287
AGPAT6	chr8:41435706-41482520	6.3961	6.90561	0.110577	0.8388	0.999819	0.406917	0.611691	-0.117636	0.196802	0.165781	-0.52633	0.99533	0.928299	0.994566	0.992265	0.970911	0.998287
AGPAT9	chr4:84457260-84527025	0.714183	1.42908	1.00072	1	1	3.66902	3.28969	0.822826	-3.33296	0.782174	1.59669	1	1	1	1	1	0.998287
AGPHD1	chr15:78799905-78829714	1.45259	1.01442	-0.517969	1	1	-0.29147	1.71932	-1.23138	-0.863691	0	-1.397	0.995494	1	1	0.991732	1	0.998287
AGPS	chr2:178257470-178408564	3.46982	4.04553	0.221469	0.7261	0.999819	-1.06907	2.42479	-0.782021	-0.19268	0.375498	-0.265176	0.968133	0.802939	0.988413	1	1	0.998287
AGR2	chr7:16832265-16844738	24.6747	42.5757	0.787001	0.5609	0.999819	-4.02633	0.599708	1.69037	6.59885	0	inf	0.947132	0.924425	0.954519	0.928078	1	0.00521549
AGR3	chr7:16899030-16921613	0	0.725123	inf	1	1	0	inf	inf	0	0	inf	1	1	1	1	1	1
AGRN	chr1:955502-991492	1.42687	4.10295	1.52381	0.03375	0.999819	-0.195702	0.436052	1.42136	1.06909	4.59546	2.06629	0.995494	0.948628	0.954519	0.960144	0.687725	0.998287
AGRP	chr16:67516473-67517716	0	0.0484725	inf	1	1	inf	0	0	0	0	0	1	1	1	1	1	1
AGT	chr1:230838273-230850336	3.01835	1.52106	-0.98869	0.39785	0.999819	3.5231	0.325021	-4.93789	-2.85783	inf	1.16169	0.947132	1	0.954519	0.928078	1	1
AGT2	chr5:34998205-35048076	0	0	0	1	1	0	0	0	0	0	0	1	1	1	1	1	1
AGTPBP1	chr9:88161454-88356944	3.89031	4.19336	0.108219	0.8991	0.999819	-1.92035	0.946427	1.96706	1.04599	17.5048	-0.938622	0.947132	0.931967	0.954519	0.964972	1	0.998287
AGTR1	chr3:148415657-148460788	0.228259	0.155411	-0.554589	1	1	0.997245	0		-3.3213	0	0.967821	1	1	1	1	1	1
AGTR2	chrX:115301957-115306223	0.0228199	0.0643293	1.49518	1	1		0	0	inf	0	0	1	1	1	1	1	1
AGTRAP	chr1:11796141-11810827	0.937575	1.69852	0.857272	1	1	1.44106	0.397423	-0.241849	1.84008	0.596013	1.1035	1	1	1	0.946858	1	0.998287
AGXT	chr2:241808161-241818535	0.0289279	0		1	1		0	0	0	0	0	1	1	1	1	1	1
AGXT2	chr5:34998205-35048076	0	0	0	1	1	0	0	0	0	0	0	1	1	1	1	1	1
AGXT2L1	chr4:109663203-109684235	0	0	0	1	1	0	0	0	0	0	0	1	1	1	1	1	1
AGXT2L2	chr5:177631507-177659803	7.78214	6.03077	-0.367824	0.8051	0.999819	2.07303	-1.83241	-0.977796	0.942187	-0.514803	-0.915678	0.99098	0.91334	0.994002	0.992265	0.961689	0.998287
AHCTF1	chr1:247002401-247094723	1.5619	0.646688	-1.27216	1	1	-0.231096	-0.527682		-0.343736	0	-1.02953	1	1	0.954519	1	1	0.998287
AHCY	chr20:32868072-32899608	18.3447	11.0135	-0.736094	0.26375	0.999819	0.0681079	0.116302	-0.406052	1.51902	-3.36756	0.66009	0.995494	0.980209	0.992776	0.928078	0.656805	0.998287
AHCYL1	chr1:110527307-110566363	32.2787	29.4891	-0.130402	0.79555	0.999819	-0.201205	-0.845792	-0.176646	0.229179	0.192167	0.734437	0.995494	0.861963	0.994002	0.992265	0.963744	0.998287
AHCYL2	chr7:128864863-129070051	8.37326	6.3878	-0.39047	0.521	0.999819	-0.0639016	1.27588	-0.568744	0.206344	-1.8982	1.17016	0.995494	0.83571	0.992776	0.992265	0.705398	0.998287
AHDC1	chr1:27860793-27930361	2.86993	2.0427	-0.490537	0.51305	0.999819	1.5396	-2.78499	-0.900296	0.214736	-3.52185	1.46521	0.966633	0.802939	0.986172	0.992265	1	0.998287
AHI1	chr6:135605111-135818903	19.4558	14.2281	-0.451463	0.39045	0.999819	-1.01872	0.146743	0.365554	-0.442727	-1.81661	-0.128121	0.947132	0.974985	0.992776	0.98825	0.714313	0.998287
AHNAK	chr11:62201015-62314332	236.734	282.471	0.254836	0.82745	0.999819	0.704731	-0.480785	-0.141356	-0.352458	0.41407	1.33242	0.994592	0.934751	0.994566	0.992265	0.82571	0.998287
AHNAK2	chr14:105403590-105444694	62.2274	75.5582	0.280039	0.80365	0.999819	1.89815	-0.763788	-0.778627	-0.207786	0.311978	2.00115	0.924913	0.878091	0.981605	0.992265	0.871919	0.989187
AHR	chr7:17338275-17385775	22.2676	17.2914	-0.364894	0.4685	0.999819	-1.14359	-0.527657	0.484817	0.0419362	-0.449063	-0.0741262	0.947132	0.923938	0.992776	0.99464	0.900724	0.998287
AHRR	chr5:271735-438403	0.923528	0.914669	-0.0139071	1	1		-0.239868	inf		-0.610344	-0.325486	1	1	1	1	1	1
AHSA1	chr14:77924372-77935807	50.7351	30.0859	-0.753896	0.19965	0.999819	-0.924303	0.622492	0.216905	-0.373597	-2.28602	0.407315	0.967176	0.925592	0.994002	0.992265	0.687725	0.998287
AHSA2	chr2:61404552-61414058	14.0683	17.1634	0.286887	0.64785	0.999819	0.198633	-0.394691	0.19655	0.306273	2.25093	0.267598	0.995494	0.951042	0.994002	0.992265	0.812104	0.998287
AHSG	chr3:186330849-186339105	0.0279364	0.0725704	1.37724	1	1		0	0	inf	0	inf	1	1	1	1	1	1
AIBC1	chr20:52560078-52687304	6.78395	4.902	-0.468755	0.74725	0.999819	-3.24702	-0.16592		1.52654	0	0.692125	0.947132	0.976001	1	0.95009	1	0.998287
AIBP	chr1:156561557-156571270	3.31346	0.990885	-1.74155	0.60295	0.999819	0			0.0796611	0		1	0.802939	0.954519	0.99464	1	0.998287
AICDA	chr12:8754761-8765442	0	0	0	1	1	0	0	0	0	0	0	1	1	1	1	1	1
AID	chr12:8754761-8765442	0	0	0	1	1	0	0	0	0	0	0	1	1	1	1	1	1
AIDA	chr1:222841356-222946483	3.84303	2.40677	-0.675146	0.69665	0.999819	-0.848374	-1.81903	-0.553978	-0.628832	-0.262105	1.21428	1	0.900576	1	1	0.969666	1
AIEBP	chr19:17360848-17375544	0	0	0	1	1	0	0	0	0	0	0	1	1	1	1	1	1
AIF1	chr6_ssto_hap7:2913800-2915603	186.062	59.2313	-1.65135	0.028	0.999819	-0.984219	-0.586242	0.88839	-0.242382	-2.2152	-2.26838	0.984952	0.929671	0.991729	0.992265	0.70967	0.555057
AIF1L	chr9:133971911-133998539	27.1409	36.718	0.436018	0.53855	0.999819	0.138153	-0.493848	3.08063	-0.820743	0.188247	2.34203	0.995494	0.933174	0.339787	0.945917	0.957966	0.903765
AIFM1	chrX:129263339-129299808	15.4553	19.5255	0.337255	0.594	0.999819	0.066148	2.03271	0.015131	0.625329	0.00765548	-0.331486	0.995494	0.802939	0.998082	0.98825	0.996831	0.998287
AIFM2	chr10:71812356-71892690	2.70091	2.78685	0.0451897	0.9612	0.999819	1.98551	-1.28757	-0.456797	1.48659	2.39581	-0.849027	0.955477	0.8726	0.994002	0.958941	1	0.998287
AIFM3	chr22:21319417-21353325	0.0189673	0.133016	2.81001	1	1	0	0	inf	0	0	2.55617	1	1	1	1	1	1
AIG1	chr6:143380499-143661439	12.685	27.44	1.11316	0.12405	0.999819	-0.325228	3.5263	0.376915	1.33551	1.0298	2.09695	0.995494	0.802939	0.994002	0.928078	0.82899	0.998287
AIM1	chr6:106959304-107018332	20.6805	33.2487	0.68503	0.23305	0.999819	-1.83663	1.46518	3.17898	0.68896	0.191218	0.942508	0.947132	0.802939	0.417588	0.964845	0.961689	0.998287
AIM1L	chr1:26648349-26670443	0.206931	0.873084	2.07697	1	1	-1.13886	inf	inf	1.50002	inf	2.96707	1	1	1	0.967804	1	1
AIM2	chr1:159032274-159046647	2.57721	0.519772	-2.30986	1	1		-0.413171		0	inf	-5.78261	1	1	1	1	1	0.998287
AIMP1	chr4:106967232-107270379	48.7306	24.3495	-1.00094	0.23815	0.999819	-1.95238	0.891947	-0.735859	-0.0577632	-6.07906	-0.783986	0.947132	0.874386	0.992776	0.99464	0.69935	0.998287
AIMP2	chr7:6048881-6098860	4.84811	4.87827	0.00894903	0.9932	0.999819	0.423733	-0.367597	0.918707	-0.318879	0.738833	0.734185	1	0.973175	1	0.992368	1	0.998287
AIP	chr11:67250504-67258578	2.9683	3.60874	0.281855	0.7873	0.999819	2.17881	-1.79284	-4.08886	3.57678	3.5018	-0.107116	0.96283	0.838457	0.954519	0.928078	0.74274	0.998287
AIPL1	chr17:6327059-6338519	0.0342658	0.0111825	-1.61553	1	1	0		0	inf	0	0	1	1	1	1	1	1
AIRE	chr21:45705762-45718110	8.74E-05	8.55E-05	-0.0309643	1	1	0	0		0	0	inf	1	1	1	1	1	1
AJ011378	chr9:135822455-135826940	0	0	0	1	1	0	0	0	0	0	0	1	1	1	1	1	1
AJ011981	chr7:34961080-35077653	0.259989	0		1	1	0	0	0	0	0		1	1	1	1	1	1
AJ276246	chr17:1963132-2207069	0.516787	5.51272	3.41512	0.5117	0.999819	inf	inf	2.45777	inf	0	inf	0.947132	0.802939	0.991606	1	1	1
AJ276555	chr12:111374405-111375254	0	0	0	1	1	0	0	0	0	0	0	1	1	1	1	1	1
AJ420489	chr6:108362614-108395941	0.611792	0.706753	0.208163	1	1		inf	inf	-1.39914	0	inf	1	1	1	0.980173	1	0.998287
AJ420566	chr6:2391779-2484261	13.1214	0.103611	-6.9846	0.25295	0.999819		0	0	0	-6.95216	0	1	1	1	1	0.687725	1
AJ420595	chr6:117609529-117923681	3.51161	7.19191	1.03424	0.7263	0.999819	0.93337	inf	1.34249	-0.778507	inf	0.283171	0.99533	0.802939	0.992776	0.992265	0.70967	0.998287
AJ606316	chr6:136172833-136546762	1.78757	0.402931	-2.14939	1	1	-0.427884	-4.21819	-1.32896		0	-2.58844	1	1	0.992776	0.928078	1	0.998287
AJ606328	chr6:134749385-134825719	1.44E-06	0.210225	17.1558	1	1	0	inf	0	17.2884	0	inf	1	1	1	1	1	1
AJ606330	chr6:134749385-134825719	0.0220787	0.404828	4.19658	1	1	0	inf	0	-9.31184	0	inf	1	1	1	1	1	0.536023
AJ606331	chr6:134846455-134930796	0.0385596	1.76351	5.51522	1	1		inf	inf	4.82199	inf	6.44252	1	1	1	0.928078	1	0.998287
AJAP1	chr1:4715104-4843850	1.10375	0.159131	-2.79413	1	1	2.86188		-3.4986		0		1	1	0.954519	1	1	1
AK000028	chr4:102268936-102270039	0.585473	0.340087	-0.783699	1	1		0.166305	0	inf	0.601717	0	1	1	1	1	1	1
AK000154	chr10:115671514-115676949	20.0367	19.9568	-0.00576164	0.99045	0.999819	0.251318	-1.08385	-0.300636	-0.924091	1.73632	0.279779	0.995494	0.833132	0.992776	0.931001	0.700739	0.998287
AK000271	chr17:56406298-56430647	0.635783	0		1	1	0		0	0	0		1	1	1	1	1	0.998287
AK000451	chr9:66513679-66555592	0.0368118	0		1	1		0	0	0	0	0	1	1	1	1	1	1
AK000470	chrX:3809491-3820041	0.0408418	0.0728203	0.834294	1	1	0	0	0	2.23687		0	1	1	1	1	1	1
AK000477	chr17:70380461-70588943	0.413792	0.262211	-0.658178	1	1	-0.140614	-3.39955	inf	1.51102		0	1	1	1	1	1	1
AK000709	chr4:119643978-119759827	3.42751	3.9361	0.199606	0.8861	0.999819	0.35866	-0.885113	1.39972	0.209816	0	-0.431572	0.995494	0.947488	0.991853	0.994209	1	0.998287
AK000798	chr2:236402735-237034114	1.28312	0.847278	-0.598748	1	1	-2.66217	-0.176538	-2.41666	-0.77292	inf	1.34509	0.99098	1	1	0.992265	1	1
AK000807	chr12:27677044-27848496	1.47725	2.77926	0.911784	1	1	2.69151	inf	-1.6653	3.08011	0	inf	0.947132	1	0.976644	0.928078	1	1
AK000840	chr5:42155934-42175356	0	0	0	1	1	0	0	0	0	0	0	1	1	1	1	1	1
AK000872	chr15:96812000-96883490	16.1672	14.8612	-0.121514	0.96245	0.999819	1.0715	-2.38158	0.1684	0.228866	inf	-0.0479719	0.995494	0.931727	0.994566	0.994209	1	0.998287
AK000879	chr19:58488446-58518574	2.69336	2.05909	-0.387398	0.829	0.999819	-0.187803	0.72669	-0.185966	-1.41494		0.435473	0.995494	1	0.994566	0.987067	1	0.998287
AK001351	chr8:104133259-104298135	0.0192813	0.40169	4.38081	1	1	0	0		0	0	inf	1	1	1	1	1	0.998287
AK001394	chr4:184940455-184944677	1.99874	1.99091	-0.00566182	1	1	1.47586	1.7421	-1.81637	-0.983499	-3.49984	2.72173	0.967777	1	0.954519	0.980173	1	0.998287
AK001432	chr11:13001081-13011095	0.24586	1.34252	2.44903	1	1	-0.726153	inf	0.0856364	inf	-2.57741	inf	1	1	1	0.181262	1	0.055545
AK001558	chr2:12147253-12718474	0	0.0864744	inf	1	1	inf	0	0	inf	0	0	1	1	1	1	1	1
AK001582	chr5:151329131-151650009	0.1387	0.08253	-0.748982	1	1	0	-0.732118	0	0	0		1	1	1	1	1	1
AK001814	chr2:37394963-37458740	7.21855	5.14073	-0.489735	0.8311	0.999819	-0.936534		0.285476	inf	inf	-1.44934	0.995494	0.802939	0.994566	0.928078	1	0.998287
AK001875	chr11:106544751-106549126	8.43452	6.76351	-0.318535	0.61665	0.999819	0.95387	0.112576	-0.619653	-1.34314		1.03571	0.968089	0.980599	0.991606	0.928078	1	0.998287
AK001937	chrX:48911100-48927509	0.816183	1.31342	0.686369	1	1	-4.1654	inf	4.59818	-0.492237	0	1.89299	0.947132	1	0.954519	1	1	1
AK002090	chr2:175411868-175639552	19.5842	12.6391	-0.631793	0.7131	0.999819	-0.942634	-1.1399	-0.593798	-1.22491	inf	-1.42361	0.99533	0.954334	0.994002	0.98825	0.687725	0.998287
AK002138	chr17:78143832-78182851	0.0456115	0.705287	3.95074	1	1	0	inf	3.5363	0	0	inf	1	1	0.954519	1	1	1
AK002196	chr13:79980443-79998466	0.186115	0.435313	1.22586	1	1	14.5795	inf	-0.3976	12.3561	-1.40835	inf	1	1	1	1	1	1
AK021537	chr16:64980684-65155919	3.37299	1.70752	-0.982129	0.6625	0.999819	0.0863125	0.623043	-0.811687	-3.37162		0.551073	1	0.957479	0.994002	0.945855	1	0.998287
AK021563	chr16:72699067-73093237	1.06708	0.0967803	-3.46281	1	1		-0.382913	0	0		inf	0.947132	1	1	1	1	1
AK021570	chr9:15163621-15166031	2.84667	5.98095	1.0711	0.1741	0.999819	-0.443684	2.83676	-0.861926	0.717131	5.14433	1.95603	0.995494	0.802939	0.991853	0.990636	0.714313	0.998287
AK021664	chr15:48413168-48470558	0.0947372	0		1	1	0	0	0		0		1	1	1	1	1	1
AK021716	chr2:120975046-120977090	5.72289	1.75129	-1.70833	0.0749	0.999819	0.0344482	inf	-1.05269	-3.1615		-0.192006	0.996043	1	0.992776	0.928078	0.128424	1
AK021739	chr9:4792833-4885917	0.181107	0.570862	1.6563	1	1	-0.919939	inf	4.39886	-1.08527		0	1	1	0.954519	1	1	1
AK021804	chr11:121899036-122238467	44.6398	47.1523	0.078997	0.91805	0.999819	1.85146	-1.89234	-0.109446	-0.43638	0.708294	0.495659	0.947132	0.83188	0.994566	0.992265	0.929618	0.998287
AK021876	chr16:67282854-67306093	8.7321	10.9872	0.331423	0.6532	0.999819	1.33894	-1.26625	0.193206	0.786377	-1.99368	0.952573	0.947132	0.839731	0.994002	0.98825	1	0.998287
AK021878	chr17:5095390-5138931	0.219321	1.12497	2.35877	1	1	inf	inf		-0.0906766	0	0	1	0.802939	1	1	1	1
AK021888	chr5:108528055-108530759	3.7343	4.31749	0.209356	0.7749	0.999819	0.779154	3.31163	-0.286966	-2.83482	-0.332805	1.05104	0.994592	0.802939	0.994002	0.928078	0.963194	0.998287
AK021977	chr13:39917029-40177356	7.55098	4.88625	-0.627937	0.6097	0.999819	0.254442	-0.0474907	-1.6293	-0.91469	-2.56488	-0.746652	0.995494	0.992429	0.976644	0.990636	0.838989	0.998287
AK022194	chr1:9164475-9189356	0.302542	0.353864	0.22606	1	1		-1.41119	1.08558	3.61551		2.13698	1	1	1	1	1	1
AK022285	chr1:10696667-10856707	0.49182	1.00102	1.02527	1	1	-1.76426	inf	1.23108	2.31716		0.738092	1	0.802939	1	1	1	1
AK022382	chr10:52388909-52391396	0.299017	0.366147	0.292195	1	1	-1.3094	inf	inf	1.91488		0.553212	1	1	1	1	1	1
AK022396	chr2:20068620-20084807	0.167194	0.50787	1.60294	1	1	4.09388	inf		inf	inf	-2.4027	1	1	1	1	1	1
AK022435	chr15:44028147-44095241	1.30342	1.23002	-0.083614	1	1	-0.336226	2.26319	-3.21954		0	0.926354	1	0.845017	0.976644	1	1	0.998287
AK022793	chr19:23582037-23598873	0	0.523154	inf	1	1	0	0	0	inf	0	inf	1	1	1	1	1	0.0332854
AK022898	chr1:91295103-91317175	1.85062	0.9942	-0.896402	1	1	inf	-6.0861	-1.82114			-0.226749	0.0134463	0.802939	1	0.131308	1	1
AK022914	chr22:16124263-16193004	0.0140278	0.0131788	-0.0900747	1	1		0	0	inf	0	0	1	1	1	1	1	1
AK022993	chr6:155054511-155635626	2.63459	2.0242	-0.380223	0.90035	0.999819	-0.481654	4.23335	-1.63227	-1.47171		0.121739	0.995494	0.804422	0.992776	0.992265	1	0.998287
AK023018	chr2:3606137-3609320	1.48446	0.420316	-1.8204	1	1	11.4481	0.0160129	0.0549334	-0.0297925	-11.8285	-13.2459	0.947132	1	1	1	0.687725	0.965255
AK023033	chr7:39023849-39504390	0	0	0	1	1	0	0	0	0	0	0	1	1	1	1	1	1
AK023040	chr19:23441499-23457032	1.22508	2.17888	0.830712	1	1	-2.6547	inf	0.276878	3.10734	0	0.817515	0.947132	0.41341	1	0.928078	1	1
AK023048	chr16:89299633-89302402	0.129926	0.0667679	-0.960464	1	1	inf	-0.410777		-0.0847744	0	-1.35595	1	1	1	1	1	1
AK023159	chr5:157170754-157187717	2.84592	3.85696	0.438567	0.662	0.999819	2.50413	-2.45965	-0.45325	-3.35186	inf	-0.111721	0.947132	1	0.992776	0.928078	0.006555	0.998287
AK023304	chr19:12305852-12405714	0.283462	0.220267	-0.363905	1	1	0.230704	inf	-2.74341	0	0	inf	1	1	1	1	1	1
AK023371	chr3:63989697-64009658	43.0286	29.8064	-0.529673	0.4136	0.999819	0.0807352	-0.369716	-0.444826	-1.07871	-1.55082	-0.663232	0.995494	0.947571	0.992776	0.928078	0.889318	0.998287
AK023391	chr8:124510129-124513604	7.03986	12.2417	0.79818	0.24435	0.999819	-0.534929	1.56689	-0.472516	0.787677	-0.711347	0.843319	0.99497	0.802939	0.992776	0.98825	1	0.998287
AK023401	chr11:56949220-56959188	0.40522	1.16261	1.52058	1	1	0	1.14173	3.78655	0	0	-2.34567	1	0.892782	0.954519	1	1	1
AK023445	chr10:77056147-77121436	0.129305	1.52328	3.55833	1	1		inf	1.66924	inf	0	6.07795	1	1	1	1	1	0.998287
AK023457	chr1:112256829-112259310	7.35158	7.06828	-0.0566951	0.9339	0.999819	3.14474	-1.93303	-1.07933	1.69271	0.499958	-1.82254	0.947132	0.802939	0.983401	0.949703	0.938598	0.998287
AK023507	chr2:237469423-237490992	1.93171	1.14008	-0.760745	1	1	inf	inf		-0.587858		-0.200092	1	0.802939	1	0.992265	0.688081	0.998287
AK023515	chr2:171579718-171627276	0.0845892	0.374915	2.14802	1	1	2.0303	inf		0	0	inf	1	1	1	1	1	1
AK023548	chr1:147574323-148347506	0	0	0	1	1	0	0	0	0	0	0	1	1	1	1	1	1
AK023629	chr6:2246031-2284008	4.7758	6.92548	0.536171	0.45825	0.999819	-0.442834	1.64452	0.115744	0.735184	0	-0.0809257	0.99533	0.804422	0.994566	0.98825	1	0.998287
AK023685	chr6:83777384-83906254	4.45122	4.86219	0.127406	0.9353	0.999819	-2.43396	0.759	-0.546316	2.85768	3.34422	0.145074	0.972895	0.953945	0.994002	0.963768	0.790873	0.998287
AK023809	chr1:147574323-148347506	0.0150105	0.0246405	0.715056	1	1	0	0	0.67249	0	0	0	1	1	1	1	1	1
AK023856	chr2:61368912-61372085	1.35572	1.00747	-0.428315	1	1	-0.513338	-1.41125	-0.0214284	2.08496		0.497739	0.995494	1	1	1	1	0.998287
AK024119	chr19:42656720-42661675	0.06492	0.0144535	-2.16724	1	1	0	0	0		0	-1.0311	1	1	1	1	1	1
AK024141	chr14:73075741-73079803	0.16347	0.0328663	-2.31435	1	1	-0.137203	-2.99493	-2.2346	-2.08445	0		1	1	1	1	1	1
AK024177	chr9:132245729-132275963	0.888784	0.799399	-0.152917	1	1		-1.38783	2.58294		0		1	1	0.976644	1	1	0.998287
AK024242	chr8:75728285-75779174	0.011643	0		1	1	0	0	0		0	0	1	1	1	1	1	1
AK024243	chr7:149596-154868	0.367916	1.07	1.54016	1	1	-1.71613	0.0824373	3.59007	2.37698	0	-0.617506	1	1	0.954519	0.928078	1	1
AK024248	chr4:119512927-119554881	0.931761	0.879805	-0.0827767	1	1	-0.815102	0.142702	-0.266131	1.0531	-0.412488	-0.0364568	1	1	1	1	1	1
AK024293	chr1:203096835-203320289	0.225803	0		1	1	0	0	0	0			1	1	1	1	1	1
AK024295	chr8:22844929-22941132	0.471165	0.141993	-1.73041	1	1	-2.13849	inf		inf	0	-4.20351	1	1	1	1	1	0.998287
AK024736	chr6:43964176-44042389	0.183615	0.0212109	-3.11381	1	1	-2.46332	0			0		1	1	1	1	1	1
AK024936	chr6:1624041-2245846	0.754817	1.49903	0.989834	1	1	-1.27736	4.63247	2.99141	-1.60879	0	-1.03101	1	0.80729	0.976644	0.986898	1	1
AK024998	chr6:86096938-86099904	0.0133039	0.060343	2.18133	1	1		inf	0	0	0	0	1	1	1	1	1	1
AK025061	chr16:27236314-27301787	0.652748	0.655114	0.00521949	1	1	-3.83972	inf		-1.25498	0	2.24798	1	1	1	1	1	0.998287
AK025117	chr14:76618258-76669133	11.1535	9.68133	-0.204221	0.838	0.999819	1.22857	0.281376	-2.43128	-2.49609	5.11218	-0.5332	0.981597	0.97558	0.954519	0.928078	0.70967	0.998287
AK025127	chr2:200134223-200329831	11.0418	6.67536	-0.726061	0.62435	0.999819	2.21043	-3.28008	-3.99248	2.45147		0.624764	0.950922	0.802939	0.954519	0.928078	0.70967	0.998287
AK025140	chr1:222841356-222946483	6.56285	8.25037	0.330136	0.74485	0.999819	-0.808822	2.38391	-0.46814	0.51227	0.852948	-0.16171	0.99533	0.870816	0.994002	0.992265	0.941002	0.998287
AK025264	chr4:48343612-48428213	6.28187	4.8345	-0.377829	0.8064	0.999819	-1.23106	0.243246	-0.345295	0.833774	0	-0.78887	0.99497	0.977579	0.994002	0.992265	1	0.998287
AK025288	chr8:118811601-119124058	24.8235	21.5282	-0.205476	0.78375	0.999819	-1.22669	0.82566	-0.159999	0.691598	-1.50433	0.467317	0.947132	0.914295	0.994566	0.98825	0.824454	0.998287
AK025316	chr1:161736083-161932960	3.9499	4.2509	0.105952	0.9194	0.999819	-0.0318103	-0.34596	0.502905	0.883958	1.79717	-0.350882	0.996043	0.971567	0.992776	0.990636	1	0.998287
AK025321	chr7:33923727-33925377	1.73839	0.629778	-1.46484	1	1	4.61408			-4.40744	0	0.970839	0.947132	1	0.118775	0.928078	1	1
AK025619	chr3:38492523-38534631	0.374714	0.29658	-0.337369	1	1	1.4463	0.173917	-2.61466	-1.40681	inf	inf	1	1	1	1	1	1
AK025726	chr1:36391432-36395210	3.07128	4.39619	0.517412	0.4543	0.999819	-1.16083	2.2144	0.80026	0.0999204	3.8206	-0.100645	0.966802	0.802939	0.991853	0.994209	0.70967	0.998287
AK025785	chr7:44866487-44887725	4.12311	1.87561	-1.13637	0.6671	0.999819	-0.161108	-2.83259	-0.548349	-0.0195647	0.54179	-0.889034	0.995494	0.869128	0.992776	0.992368	1	0.998287
AK025786	chr21:36118143-36157166	0.589823	0.134885	-2.12855	1	1		0	-4.16212	0	0	inf	0.259321	1	1	1	1	1
AK025793	chr3:71004736-71633140	0.877705	1.61271	0.877677	1	1	-1.98557	3.2902	1.23894	1.30776	1.32515	0.590186	1	1	0.992776	0.992265	1	0.998287
AK025855	chr20:60513179-60515672	0.0264842	0.0248404	-0.0924447	1	1	inf	0	0	-1.08489	0	0	1	1	1	1	1	1
AK025967	chr6:107165326-107235300	0	0	0	1	1	0	0	0	0	0	0	1	1	1	1	1	1
AK025975	chr1:23243782-23247347	0.0909146	0.137555	0.597426	1	1	0.447438	0.589795	-0.497978	inf		1.54946	1	1	1	1	1	1
AK025977	chr20:13798471-13799065	11.7917	4.72889	-1.3182	0.3158	0.999819	-6.32558	inf	3.52712	4.86436	0	0.863046	0.947132	1	0.964252	0.928078	1	0.998287
AK026026	chr22:18214960-18257431	2.57252	1.60727	-0.678568	0.59745	0.999819	-1.52054	inf	-0.189033	2.30204		-1.02097	0.951892	1	0.994464	1	1	0.998287
AK026100	chr14:62037257-62125394	1.27762	2.28927	0.841429	1	1	-2.72583	1.11784	3.54288	0.499436	0.592221	0.649027	0.947132	0.894469	0.954519	1	1	1
AK026101	chr5:180256958-180262725	2.0981	2.20322	0.0705291	1	1	inf	0.440886	0	-0.55509	0.0776373	inf	1	1	1	0.992265	1	1
AK026194	chr20:20370272-20372205	8.25919	7.49228	-0.140595	0.835	0.999819	-0.808665	-0.165021	0.932502	0.312525	-1.51332	0.533804	0.99497	0.97683	0.988128	0.992265	0.812772	0.998287
AK026206	chr3:45636322-45730374	0.170288	0.158591	-0.102665	1	1	0.342878	inf	0	0	0		1	1	1	1	1	1
AK026219	chr11:117049938-117075507	4.46912	7.4329	0.733935	0.7098	0.999819	0.117873	1.33917	-1.61671	0.743724	inf	-0.606495	0.995494	0.928299	0.992776	0.992265	0.687725	0.998287
AK026244	chr9:132815984-132902448	58.8406	35.3019	-0.737067	0.66895	0.999819	-2.02568	inf	-3.95492	0.00620126		0.804496	0.990606	0.802939	0.954519	0.996705	0.687725	0.998287
AK026379	chr4:90162420-90164636	3.53792	1.51681	-1.22186	0.20235	0.999819	-2.06519	-1.89686	0.670183	-0.978121	inf	-2.45262	1	0.803887	0.992776	1	1	0.998287
AK026416	chr3:108855560-108868949	0	0	0	1	1	0	0	0	0	0	0	1	1	1	1	1	1
AK026430	chr1:46654353-46686927	1.41564	1.59754	0.174392	1	1	-1.10769	-0.281092	1.70746	-0.307345	inf	1.28539	0.99533	0.976739	0.992776	1	1	1
AK026477	chr15:85115422-85123406	0.293968	1.5632	2.41077	1	1	inf		4.84082	0.652126		inf	1	1	0.954519	1	1	1
AK026502	chr22:27053483-27114949	17.137	3.2017	-2.4202	0.20345	0.999819	0.665112	2.92919	-1.6955	0.471101	-5.40655	-0.0304205	0.995494	0.84592	0.992776	0.992265	0.707518	0.998287
AK026512	chrX:103172239-103220562	10.8253	0.814122	-3.73302	0.2328	0.999819	2.31392			-1.99377	0	-2.70803	0.993762	0.802939	0.954519	0.987643	1	0.998287
AK026668	chr1:162495161-162499391	12.2093	14.3052	0.228558	0.68255	0.999819	0.346735	-1.32417	-0.0450298	0.220865	1.4993	-0.376253	0.99533	0.818173	0.996689	0.992265	0.714313	0.998287
AK026714	chr2:64319787-64371605	20.2086	17.4593	-0.210973	0.80845	0.999819	-0.0855782	1.54396	-0.540714	-1.06349	0.852125	-0.325392	0.995494	0.866703	0.994002	0.945917	0.951065	0.998287
AK026736	chr2:160956183-161128399	2.31777	9.86891	2.09015	0.34565	0.999819	-2.6913	inf	4.78533	4.60417		inf	0.947132	0.0223533	0.954519	0.928078	1	0.00521549
AK026768	chr7:32535175-33102409	3.41289	5.4288	0.669639	0.83345	0.999819	0.256915	1.08549	1.03063	0.329765	3.3978	-0.583337	0.995494	0.918808	0.994002	0.992265	1	0.998287
AK026805	chr6:17128168-17131603	0.056601	0.113817	1.00782	1	1	0	0	inf	0	0	-0.44677	1	1	1	1	1	1
AK026905	chr11:12115542-12285329	3.02324	1.19378	-1.34056	0.4849	0.999819	0.359691	-2.0319	-0.851902	-0.432551		-1.67389	1	0.879303	0.994002	1	1	0.998287
AK026965	chr5:134363424-134735577	4.13046	4.93782	0.257573	0.90285	0.999819	0.506454	1.69179	2.05851	-0.0897313		-0.885253	0.995494	0.916969	0.992776	0.99464	1	0.998287
AK027091	chr17:41373438-41383338	9.43794	7.13875	-0.4028	0.75365	0.999819	-1.48346	-1.41779	1.32396	-0.489674	1.33735	-0.15969	0.966802	0.929176	0.992776	0.992265	0.884577	0.998287
AK027145	chr21:39628663-39673744	5.83814	8.5157	0.544617	0.7165	0.999819	-0.461509	3.83078	1.24625	2.82172	0	-2.11127	0.995494	0.802939	0.991853	0.959621	1	0.998287
AK027179	chr12:53901639-54020199	8.73577	1.03655	-3.07514	0.34415	0.999819	0	-1.51284	-5.22708			-1.0837	1	0.934751	0.954519	0.928078	0.687725	0.998287
AK027190	chr10:115511212-115543187	9.13519	16.8322	0.881721	0.7275	0.999819	-2.04943	3.20724	1.48038	inf	0	inf	0.955477	0.850021	0.991853	0.928078	1	0.998287
AK027257	chr4:75858297-75975323	3.15537	3.25541	0.0450298	0.98345	0.999819	1.565	1.25526	-5.40601	0.10358	0	-1.45968	0.99533	0.941904	0.954519	0.99464	1	0.998287
AK027541	chr2:162101249-162105241	0.991861	1.25066	0.334482	1	1		inf	0.821696	inf	-1.91175	1.93544	1	1	1	0.42442	1	0.998287
AK027578	chr5:146939556-147162252	0.249145	0		1	1		0	0	0	0		1	1	1	1	1	1
AK054607	chr12:93936239-93969978	2.72954	0.481205	-2.50393	0.6255	0.999819	inf	-4.63048	inf	0	0	inf	1	0.802939	1	1	1	1
AK054623	chr7:130794854-131181397	1.58982	0.606304	-1.39075	1	1	-1.59905		-2.23712	3.2366	1.59066	-0.394107	1	0.802939	1	1	1	0.998287
AK054637	chr20:57090434-57194946	0.0320194	0.188717	2.55921	1	1	0	0	0	-0.0851851	inf	0	1	1	1	1	1	1
AK054645	chr9:43685062-43890529	0.0645724	0.126432	0.969371	1	1		inf	0	inf	0	0.704032	1	1	1	1	1	1
AK054655	chr11:47487983-47574688	59.3029	62.1157	0.066857	0.9098	0.999819	0.642747	0.287713	0.170021	-0.194981	0.12183	-0.633395	0.994592	0.957159	0.994002	0.992265	0.97077	0.998287
AK054694	chr20:44577292-44600833	0.649018	0		1	1	0		0		0	0	1	0.802939	1	1	1	1
AK054708	chr1:1944651-1946969	0	0	0	1	1	0	0	0	0	0	0	1	1	1	1	1	1
AK054726	chr1:234040678-234460262	0	0	0	1	1	0	0	0	0	0	0	1	1	1	1	1	1
AK054749	chr15:89128801-89147834	0.389229	0.718088	0.883542	1	1		4.58785	inf	-3.78576	0		1	0.804422	1	1	1	1
AK054753	chr5:147647869-147763346	1.65709	0.424325	-1.96541	1	1	-4.13961	3.49515			0	1.55348	1	1	1	0.928078	1	1
AK054836	chr18:59415408-59420917	0.133835	0		1	1			0		0	0	1	1	1	1	1	1
AK054845	chr13:22615113-22850657	0.413959	2.03E-05	-14.3186	1	1	inf	inf		0			1	1	1	1	1	1
AK054869	chr19:43225794-43709790	0.054317	0.166792	1.61858	1	1	0	0	0		0	inf	1	1	1	1	1	1
AK054880	chr7:23140846-23145322	0.519424	0.440279	-0.238497	1	1	0.861417	2.58901	1.08587		0	-3.61843	1	1	1	1	1	1
AK054921	chrX:139863223-139866723	28.0617	16.0211	-0.808632	0.37435	0.999819	1.72453	-2.383	-1.29442	-1.93397	-0.393427	-0.401492	0.947132	0.826965	0.976644	0.928078	0.945588	0.998287
AK054970	chr13:42614171-42830714	5.07113	4.89496	-0.0510108	0.9517	0.999819	-0.186351	0.782502	-0.452081	-0.489359	1.12859	0.422537	0.995494	0.951267	0.994002	0.992265	1	0.998287
AK054988	chr13:25498811-25501871	0	0.036843	inf	1	1	0	inf	0	0	0	0	1	1	1	1	1	1
AK054990	chr2:131451086-131462317	0.0962604	0.0608084	-0.662672	1	1	-0.139518		0	0.914869	0	0	1	1	1	1	1	1
AK055006	chr5:175546562-175559261	0.0364871	1.00732	4.78699	1	1	0	0		0	inf		1	1	1	1	0.106822	1
AK055012	chr10:18240767-18332221	0.0423566	0		1	1			0	0	0	0	1	1	1	1	1	1
AK055016	chr2:231555635-231565244	0.0900993	0.0144784	-2.63762	1	1	0	inf		0	0		1	1	1	1	1	1
AK055017	chr10:13628938-14504143	14.2825	12.2652	-0.219676	0.78185	0.999819	-0.272536	-0.820307	-0.0526155	0.63208	0.515299	-1.14061	0.995494	0.916915	0.996689	0.98825	1	0.998287
AK055055	chr4:53739151-54232242	0.275706	0.72477	1.39439	1	1	inf	-1.41106	0.8229	2.72247	0	-0.770246	1	1	1	0.97615	1	1
AK055062	chr12:89404902-89413469	0.131948	0.166085	0.331958	1	1	0	inf	0		0		1	1	1	1	1	1
AK055100	chr19:29493461-29504862	0.630985	0.0164869	-5.25821	1	1				-4.17269	0		1	1	1	1	1	1
AK055145	chr13:112762363-112764886	0.0915053	0		1	1	0	0	0		0	0	1	1	1	1	1	1
AK055150	chr1:59250822-59365384	1.74E-05	1.64E-05	-0.0851415	1	1		0	0	0	0	inf	1	1	1	1	1	1
AK055166	chr6:134749385-134825719	0	0.000226307	inf	1	1	0	0	0	inf	0	inf	1	1	1	1	1	1
AK055214	chr3:188604480-188608460	54.4082	33.4256	-0.702872	0.19035	0.999819	1.81417	-1.31005	-2.2289	-1.26844	-1.20659	-0.88925	0.947132	0.802939	0.803267	0.928078	0.714313	0.998287
AK055250	chr11:94883702-94892312	0.174728	0.198449	0.183657	1	1		inf	0.0844848	0.651725	0	-1.03094	1	1	1	1	1	1
AK055254	chr17:42376943-42385761	0.00637169	0.128984	4.33937	1	1		inf	0	inf	0	inf	1	1	1	1	1	1
AK055257	chr2:148691732-149271042	1.84363	1.47027	-0.326467	1	1	0.668432	-1.55253	-2.71695	1.70635	inf	-0.148243	1	1	0.986172	1	1	0.998287
AK055260	chr19:36279777-36288787	0	0	0	1	1	0	0	0	0	0	0	1	1	1	1	1	1
AK055267	chr7:100254183-100264332	0	0.0447221	inf	1	1	inf	0	0	0	0	0	1	1	1	1	1	1
AK055272	chr16:89112579-89119373	0.447148	0.603166	0.431803	1	1	2.71865	0	-1.91492	-1.34811	0	0.230999	0.947132	1	1	1	1	1
AK055323	chr3:160792440-160796687	5.31264	2.18033	-1.28488	0.1	0.999819	2.48348	-1.27983	-3.15204	-0.726872	-6.15386	1.68615	0.947132	0.84592	0.954519	0.990636	0.70967	0.998287
AK055332	chr8:80681606-80783972	0	0.124857	inf	1	1	inf	0	0	0	inf	inf	1	1	1	1	1	1
AK055351	chr15:91565850-91579841	0	0.058912	inf	1	1	inf	0	0	0	0	0	1	1	1	1	1	1
AK055364	chr16:72459846-72462787	0.133679	0.222246	0.733389	1	1	1.86191	inf	1.08638	0	0	0.117591	1	1	1	1	1	1
AK055370	chr15:55831081-55834829	3.17175	3.40729	0.103343	0.88945	0.999819	1.11636	2.12594	-0.805964	1.11985	-3.65996	-1.21025	0.966802	1	0.991606	0.964972	1	0.998287
AK055384	chr14:76618258-76669133	4.27838	3.5967	-0.250392	0.8935	0.999819	0.900956	2.12392		0.0780348	0	-0.875867	0.99533	0.859026	0.954519	0.99464	1	0.998287
AK055386	chr20:47980422-47983826	5.37083	2.5396	-1.08054	0.2334	0.999819	1.07808	1.17466	-4.70323		-2.15196	-3.20519	0.96283	1	0.954519	0.0139433	0.714313	1
AK055400	chr2:58747887-59290900	2.47E-05	1.89E-05	-0.382674	1	1	-0.0295878	0	0.165266	0.025889	0		1	1	1	1	1	1
AK055408	chr13:21277481-21302523	27.4642	8.85866	-1.63239	0.0806	0.999819	3.28206	0.495369	-5.45247	-3.6367	-4.3324	-0.607485	0.947132	0.941904	0.954519	0.928078	0.687725	0.998287
AK055439	chr12:92378865-92539673	0.143905	0		1	1		0	0	0	0		1	1	1	1	1	1
AK055458	chr7:151038857-151075530	2.50704	4.14523	0.725469	0.71445	0.999819	1.45208	-0.444998	0.542436	1.2962	inf	-0.865541	0.99533	0.943651	0.994002	0.992265	1	0.998287
AK055459	chr13:95364969-95368197	5.22393	0.937745	-2.47787	0.0221	0.999819	-2.78714	inf	inf	-0.499738	-7.26297	5.48906	0.947132	1	1	1	0.714313	0.998287
AK055514	chr8:69824037-70016425	0.237676	0.0258977	-3.1981	1	1	inf	0			0		1	1	1	1	1	1
AK055518	chr4:14113613-14141109	0	0	0	1	1	0	0	0	0	0	0	1	1	1	1	1	1
AK055533	chr1:201328142-201346805	0	0	0	1	1	0	0	0	0	0	0	1	1	1	1	1	1
AK055550	chr20:22656709-22665514	0	0.0132456	inf	1	1	inf	0	0	0	0	0	1	1	1	1	1	1
AK055570	chr6:169773775-169788480	0.218685	0.686146	1.64966	1	1	0	0.758585		2.763	0	inf	1	1	1	0.928078	1	1
AK055590	chr1:201487830-201499602	0.824351	0.345148	-1.25605	1	1	-19.3179	inf	-2.23647	0.499991		-0.395271	0.947132	1	1	1	1	1
AK055601	chr2:242295710-242434255	8.05928	7.86529	-0.0351511	0.95855	0.999819	1.03632	-1.49608	-0.697131	-0.12531	-0.176894	1.23018	0.982909	0.813421	0.992776	0.994209	0.979231	0.998287
AK055602	chr10:30301728-30404420	6.85837	7.73786	0.174068	0.85185	0.999819	3.79658	-2.81376	-1.00767	-1.08164	1.11317	-1.18329	0.947132	0.804928	0.986231	0.987643	0.840555	0.998287
AK055621	chr8:57353512-57472230	0.122736	0.19782	0.688631	1	1	0	0	0		inf	1.96715	1	1	1	1	1	1
AK055623	chr19:17516502-17526545	5.7096	7.36915	0.368108	0.6915	0.999819	-1.2222	0.986349	3.23943	1.2828	inf	-0.0302305	0.949719	0.920255	0.954519	0.945917	1	0.998287
AK055631	chr1:75594118-75627216	0	0	0	1	1	0	0	0	0	0	0	1	1	1	1	1	1
AK055656	chr10:21802410-21814611	0.0274318	0.0218085	-0.330962	1	1	0	0	0	inf	0		1	1	1	1	1	1
AK055666	chr5:55290994-55299471	0.335726	0.0121751	-4.78528	1	1					0	-3.35448	1	1	1	1	1	1
AK055694	chrX:135991553-136075814	1.15627	1.66954	0.529965	1	1	-0.806607	-0.411428	-1.91477	4.13736		3.00331	0.995296	1	1	0.928078	1	0.998287
AK055712	chr12:107347807-107349275	0.663308	0.425005	-0.6422	1	1	-0.267161	inf	-1.50232	0	0	inf	1	1	1	1	1	1
AK055746	chr1:205831206-205865215	4.73834	3.86061	-0.295552	0.7225	0.999819	-0.385631	-0.841587	0.853741	0	0	-0.0335566	0.995494	0.895026	0.992776	1	1	0.998287
AK055772	chr11:8040790-8190590	0.208223	0.95103	2.19136	1	1	5.25268	inf		inf	0	0	0.959978	1	1	1	1	1
AK055785	chr16:4658883-4664927	0.337364	0.415226	0.299589	1	1	0.843423	inf	inf		inf	-2.03753	1	1	1	1	1	1
AK055803	chr10:4093917-4131205	0.0607634	0.0435666	-0.47998	1	1	inf	inf		0	0	0	1	1	1	1	1	1
AK055811	chr5:169618650-169623637	0	0	0	1	1	0	0	0	0	0	0	1	1	1	1	1	1
AK055831	chr3:72200407-72223483	0	0.0241663	inf	1	1	0	inf	0	0	0	inf	1	1	1	1	1	1
AK055832	chr17:79604196-79606203	0.356378	0.238332	-0.580434	1	1	-2.3099	-2.41201	0.82136	1.91473	0	-0.030777	1	1	1	1	1	1
AK055853	chr1:15573767-15726776	0.276309	0.142249	-0.957868	1	1		-1.4105	-3.23532	1.05284	0	-3.03474	1	1	1	1	1	1
AK055854	chr20:36838906-36922294	0.0238899	0.36074	3.91649	1	1	inf	0	3.78672	0	0	0	1	1	0.954519	1	1	1
AK055856	chr1:226723318-226730469	0.240513	0.0242907	-3.30764	1	1	0	0	0		0	0.549815	1	1	1	1	1	1
AK055863	chr8:9182560-9192590	0.00938381	0		1	1	0	0	0		0	0	1	1	1	1	1	1
AK055868	chr14:58470808-58764850	5.87341	3.93326	-0.578473	0.8368	0.999819	0.741449	-0.859782	-0.891373	-1.85956	inf	-0.809015	0.995494	0.961367	0.992776	0.990636	1	0.998287
AK055876	chr14:73929128-74042357	0.0107124	0.0487112	2.18497	1	1	0	inf	0	inf	0		1	1	1	1	1	1
AK055890	chr2:241920931-241925489	0.339533	0.185557	-0.871687	1	1	-0.138945	inf	-1.56659	inf	0	0	1	1	1	1	1	1
AK055918	chr2:28607275-28637514	0.148089	0.274082	0.888144	1	1	inf		1.0862	0	0	-3.20413	1	1	1	1	1	1
AK055932	chr7:81579417-82073031	2.81921	0.807116	-1.80444	0.35745	0.999819	1.26009	inf	-4.91398	-1.27747	-2.99568	0.480875	0.99533	1	0.954519	1	0.751436	1
AK055957	chr12:133485300-133487790	0.268848	0.250932	-0.0994948	1	1	inf	0	-1.51485	0	0	0.995871	1	1	1	1	1	1
AK055967	chr2:96192398-96198153	0.909169	1.37292	0.59463	1	1	-1.50722	inf	1.02991	1.37475	0	0.742986	0.981354	1	0.991606	1	1	0.998287
AK055974	chr12:67913861-67960906	0.0365917	0.0723191	0.982861	1	1	-0.140384	0	inf	0	0	0.970014	1	1	1	1	1	1
AK055981	chr15:90544751-90624025	3.79913	3.80436	0.00198313	0.9967	0.999819	-0.0383525	1.66624	-1.15917	2.32987	2.17569	-1.22408	0.996043	0.864612	0.991606	0.944871	1	0.998287
AK055993	chr20:1290622-1373816	3.4383	5.14843	0.582437	0.80965	0.999819	3.0411	inf		inf	0	-1.24878	0.981597	0.802939	0.954519	0.928078	1	0.998287
AK056031	chr18:55297581-55405276	0.93669	1.60912	0.780624	1	1	0.0680406	2.33384	1.37428	-0.310318	0	0.896241	1	1	0.992776	0.992265	1	1
AK056047	chr12:130636130-130646768	1.05992	0.855432	-0.309233	1	1	-1.01947	1.48247	-0.743714	-14.089	0	1.33387	0.994592	1	0.992776	1	1	1
AK056073	chr19:6135650-6199540	0.948993	1.02911	0.116933	1	1	-0.946247	-0.411221	-0.236413	0.203627	0	1.15972	1	1	1	0.992368	1	1
AK056077	chr2:47630205-47906508	0.656517	0.595667	-0.140325	1	1	-4.30962	1.43619		3.37425	0	-1.73177	0.947132	1	1	1	1	1
AK056081	chr4:4763531-4789101	0.098052	0.866114	3.14294	1	1	2.73552	inf	0	0.652	inf	4.13717	1	1	1	1	1	1
AK056084	chr2:110744639-110752147	8.61E-06	8.81E-06	0.0342447	1	1		0		inf	0	inf	1	1	1	1	1	1
AK056105	chrX:43036242-43085847	0.0757367	0		1	1		0	0	0	0	0	1	1	1	1	1	1
AK056135	chr22:16124263-16193004	0	0	0	1	1	0	0	0	0	0	0	1	1	1	1	1	1
AK056182	chr13:41707074-41837742	0.708628	1.56769	1.14554	1	1	1.18199	inf	2.01044	0.566823	0	-0.371881	1	1	0.992776	0.992265	1	0.998287
AK056196	chr4:182896308-183006289	0	0	0	1	1	0	0	0	0	0	0	1	1	1	1	1	1
AK056211	chr6_cox_hap2:77358-81728	0	0.0558905	inf	1	1	0	inf	0	inf	0	inf	1	1	1	1	1	1
AK056212	chr14:48234156-48264217	0.125927	0.0130038	-3.27558	1	1		inf	0		0	0	1	1	1	1	1	1
AK056228	chr12:3405367-3409390	0.0146108	0.154712	3.40447	1	1		inf	0	0	inf	inf	1	1	1	1	1	1
AK056246	chr2:237968076-238007487	0.776018	0.941889	0.279467	1	1	-1.13895	inf	1.08546		0	0.208237	1	1	0.992776	1	1	1
AK056252	chr3:177534652-177617012	0.048446	0.644652	3.73407	1	1	0	inf	inf	0	0	-0.771412	1	1	0.0178162	1	1	1
AK056253	chr16:2653384-2696128	0.00968882	0.0948997	3.29201	1	1	0	inf		inf	0	0.855246	1	1	1	1	1	1
AK056267	chr20:62023922-62026961	0	0	0	1	1	0	0	0	0	0	0	1	1	1	1	1	1
AK056332	chr2:228029280-228189902	0.0615047	0.386305	2.65097	1	1			4.47751	0	0	inf	1	1	1	1	1	1
AK056351	chr9:103115342-103156151	1.55E-05	1.55E-05	-0.00624206	1	1	-0.113659	inf	-0.0550565		0	0.0922873	1	1	1	1	1	1
AK056368	chr14:24912177-24971403	0.35561	0.578181	0.701224	1	1	inf	0.588371	2.08495	-0.0851125	0	0.383251	1	1	1	1	1	0.998287
AK056375	chr10:51780941-51827563	0.184053	0.237247	0.366266	1	1	1.44569	inf	-1.23679		inf	0.967868	1	1	1	1	1	1
AK056376	chr15:74209936-74244478	0.546137	1.72795	1.66173	1	1	inf	inf	-0.330071	5.04576	inf	1.34644	1	1	1	0.928078	1	0.998287
AK056384	chr21:34100425-34144169	0.119889	0.0113807	-3.39704	1	1	0				0	inf	1	1	1	1	1	1
AK056396	chr1:142618798-143257763	1.11919	1.38144	0.303723	1	1	0	inf	2.49068	0	0	-1.95319	1	1	0.981634	1	1	0.998287
AK056401	chr3:156465136-156534802	0.222468	1.96914	3.1459	1	1	inf	0	-0.328295	inf	6.67588	0.176437	1	1	1	1	0.687725	1
AK056431	chr1:152274650-152339166	1.82082	4.27458	1.23119	0.79225	0.999819	-0.638985	-0.56195	-0.783614	1.41436	0	3.9258	0.99533	1	1	0.945855	1	0.998287
AK056432	chr20:51588876-52120860	1.07201	1.08064	0.0115661	1	1	3.25228	-0.716916	-3.2376	1.91472	inf	-1.93754	0.971546	0.858247	1	1	1	1
AK056485	chr5:91495353-91742351	0	0.0104896	inf	1	1	0	0	0	inf	0	0	1	1	1	1	1	1
AK056486	chr1:846814-850328	0.0219933	0.0223856	0.0255012	1	1		0	0.0864994	inf	0	0	1	1	1	1	1	1
AK056490	chr22:43593288-43595057	0	0.0183479	inf	1	1	0	0	0	inf	0	0	1	1	1	1	1	1
AK056518	chr10:45306471-45455137	0.206446	0.46661	1.17645	1	1	-2.45967	inf	3.89411	2.54766	0		1	1	1	1	1	1
AK056524	chrX:40671202-40704710	0.0123679	0		1	1		0	0	0	0	0	1	1	1	1	1	1
AK056556	chr1:228392175-228566575	0.0865095	0.327276	1.91958	1	1	inf	2.17429		inf	0		1	1	1	1	1	1
AK056558	chr4:39529638-39640481	0.71557	0.912936	0.351421	1	1	-1.72324	-0.135128	-1.42838	2.72259	inf	-1.03406	1	1	1	1	1	1
AK056561	chr10:86039735-86054415	0	0	0	1	1	0	0	0	0	0	0	1	1	1	1	1	1
AK056584	chr6:53794843-53862463	0.921821	1.73561	0.912883	1	1	-3.45985	inf	-1.05094	1.37477	0.0247226	4.08074	1	1	1	1	1	0.998287
AK056618	chr9:70646052-70648956	0.358022	0.273325	-0.389432	1	1	-1.13814		-0.154669	-0.736803	0	2.2876	1	1	1	1	1	1
AK056625	chr2:200332820-200341658	0	0	0	1	1	0	0	0	0	0	0	1	1	1	1	1	1
AK056626	chr6:138661321-138665748	2.01833	2.73775	0.439828	0.60345	0.999819	-2.35146	3.8976	0.585023	inf	-0.412509	4.69143	0.947132	0.802939	0.992776	0.0597979	1	0.998287
AK056657	chr1:180882312-180992046	2.61468	0.277394	-3.23663	0.38895	0.999819	-1.55144	inf		-3.80451		-0.356367	1	1	1	1	0.687725	1
AK056683	chr16:66442426-66446038	0.440526	0.0714813	-2.62359	1	1		inf	0	0	0		1	1	1	1	1	0.055545
AK056686	chr15:45742462-45771942	0.496313	0.437983	-0.180376	1	1	-2.94623	-2.4112	2.25548	1.72241	0	-1.47348	1	1	1	1	1	1
AK056689	chr13:74805593-74832291	0.12118	0.326297	1.42904	1	1	0	0	inf	0	0	-1.61301	1	1	1	1	1	1
AK056703	chr10:11865396-11936699	0.151775	0.244338	0.686942	1	1	inf	inf	-3.23532	inf		-0.0348138	1	1	1	1	1	1
AK056720	chr8:74332308-74659943	4.81785	0.911577	-2.40195	0.46055	0.999819	-1.38745	inf	0.222395	-4.56822		-0.114107	1	1	1	0.928078	1	1
AK056728	chr16:25123046-25189551	3.73949	2.66268	-0.489961	0.6353	0.999819	-2.72349	4.28949	-1.41288	1.99608	-2.90707	0.0626491	0.966633	1	0.976644	0.928078	0.740606	0.998287
AK056780	chr5:148443065-148446548	0.468984	0.433452	-0.113669	1	1	-0.848428		inf	0.822223	0	3.96528	1	1	1	1	1	1
AK056784	chr10:105253734-105615164	2.21908	4.51952	1.02621	0.7896	0.999819	0.416148	inf	1.32511	3.17769	-1.43827	5.01417	0.994592	0.802939	0.991606	0.959402	0.898134	0.998287
AK056817	chr5:42985502-42993435	4.10615	3.14589	-0.384321	0.62595	0.999819	-2.09575	-0.0148594	1.96062	-0.328704	1.67657	-0.398984	0.947132	1	0.954519	0.992265	1	0.998287
AK056822	chr2:70187225-70314553	2.77193	3.52227	0.345617	0.79045	0.999819	2.68029	2.44013	-0.500805	-0.390059		-0.694562	0.959978	0.874386	0.994002	0.992265	1	0.998287
AK056885	chr15:74209936-74244478	0.569684	0.274516	-1.05327	1	1	-17.0757	inf	2.10931	0.0863741	inf	-0.0107172	0.947132	1	1	1	1	1
AK056892	chr3:4938492-5026863	0.272079	0.443416	0.704636	1	1	inf	inf	-2.23649	-1.08496	0	4.43729	1	1	1	1	1	1
AK056897	chr8:54427730-54436491	1.76729	3.72742	1.07664	0.26725	0.999819	-2.0864	2.0913	-1.455	3.26083	1.61287	1.89308	0.950481	1	0.978878	0.928078	0.787679	1
AK056973	chr16:30546393-30548465	1.09411	1.37026	0.324687	1	1	2.55639	-0.151973		-0.501496		-0.160333	0.947132	1	1	1	1	1
AK056982	chr11:10905705-10920824	1.39888	0.997179	-0.488353	1	1		3.4918	-0.920046	-0.671455		-0.0225998	0.773602	0.83086	1	1	1	1
AK057000	chr3:183165438-183173795	0.326379	1.4034	2.1043	1	1	inf	inf	-3.61704	inf	inf		1	1	1	1	0.338496	1
AK057037	chr7:121941448-121946173	0	0	0	1	1	0	0	0	0	0	0	1	1	1	1	1	1
AK057104	chr6_ssto_hap7:4293227-4302272	3.53637	3.93482	0.154029	0.8325	0.999819	0.111144	1.2676	-1.21825	0.214908	0.87808	0.676837	0.995494	0.87729	0.964252	1	0.899959	0.998287
AK057135	chr2:7052406-7184307	0.157645	0.114875	-0.456618	1	1	-1.72304		inf		0	-0.0344401	1	1	1	1	1	1
AK057177	chr22:41601312-41636935	1.35485	0.95472	-0.504983	1	1	-1.74855	inf	0.98975	2.79924		-3.70263	0.969394	1	1	0.97615	1	0.998287
AK057187	chr2:38053389-38056541	0.0315673	0		1	1	0	0	0	0	0		1	1	1	1	1	1
AK057188	chr9:71320615-71624090	2.04107	3.13265	0.618053	0.768	0.999819	0.860716	inf	-0.329775	-2.48495	inf	-1.35424	1	0.802939	1	0.945855	1	0.998287
AK057198	chr20:43592441-43595043	0.164111	0.0546052	-1.58756	1	1		0	0	0		inf	1	1	1	1	1	1
AK057213	chr4:79567337-79604337	2.10967	0.483847	-2.1244	1	1	0.0149783	0.00408151	0.0137479	-0.0327598	0.0216216	-2.09005	1	1	1	1	1	0.998287
AK057215	chr6_ssto_hap7:1423400-1425665	0	0	0	1	1	0	0	0	0	0	0	1	1	1	1	1	1
AK057217	chr17:76849062-76921472	6.78534	4.13539	-0.714398	0.87705	0.999819	1.1423	-0.889688	0.0145393	-2.81174		-2.17169	0.995494	0.874386	0.992776	0.990636	1	0.998287
AK057218	chr16:76668894-76692375	0.0285361	1.96179	6.10323	1	1	0	0	inf		inf		1	1	1	1	0.0792427	1
AK057223	chr12:133794897-133812414	0	0	0	1	1	0	0	0	0	0	0	1	1	1	1	1	1
AK057233	chr4:147030608-147043065	7.28E-07	0		1	1	0	0	0	0	0		1	1	1	1	1	1
AK057239	chr11:120110950-120190653	0.969771	0.324345	-1.58011	1	1	0	inf	0	0	-3.61903	inf	1	1	1	1	0.741136	1
AK057259	chr7:100550749-100611410	0.0303985	0.019811	-0.617695	1	1	0	inf	0	0	0		1	1	1	1	1	1
AK057297	chr3:186172779-186211450	0	0	0	1	1	0	0	0	0	0	0	1	1	1	1	1	1
AK057304	chrX:27608529-27651912	0	0.0145365	inf	1	1	0	0	0	0	0	inf	1	1	1	1	1	1
AK057317	chr17:31340107-32483825	0.052409	0.164674	1.65173	1	1	0	1.58418	0	0	0	0	1	1	1	1	1	1
AK057321	chr7:32535175-33102409	0.592487	0.945954	0.674987	1	1	1.10057	1.58768	0.0840865	-1.67042		-0.614967	0.99497	1	1	1	1	1
AK057332	chr8:124864226-125183763	0	0.0401888	inf	1	1	inf	0	0	0	0	inf	1	1	1	1	1	1
AK057336	chr18:53750586-53804767	0.144118	0.0412243	-1.80569	1	1		inf	0		0	0	1	1	1	1	1	1
AK057351	chr13:22446908-22449702	0	0	0	1	1	0	0	0	0	0	0	1	1	1	1	1	1
AK057376	chr2:239419330-239463695	0	0.180965	inf	1	1	inf	0	inf	0	0	0	1	1	1	1	1	1
AK057379	chr7:25632970-25702673	0.652359	0.9592	0.556165	1	1	3.71793	inf		-0.644715	0		0.947132	1	1	0.992265	1	1
AK057396	chr13:23902964-24007841	0	0	0	1	1	0	0	0	0	0	0	1	1	1	1	1	1
AK057438	chr1:157895763-157918861	0	0.0906143	inf	1	1	0	0	0	0	0	inf	1	1	1	1	1	1
AK057447	chr9:119187506-120177317	0.243127	0.156077	-0.639455	1	1		inf		-0.670357	inf	-0.766885	1	1	1	1	1	1
AK057448	chr8:121547985-121824309	1.94515	2.15095	0.145088	1	1	-1.18416	1.06208	-0.0673828	0.914797	0	-0.284947	0.99533	0.94655	0.994566	1	1	0.998287
AK057451	chr9:102348067-102582171	0.809445	0.325681	-1.31347	1	1	-3.14126	inf		-0.407569	0	-2.02828	1	1	1	1	1	1
AK057455	chr4:125421096-125479589	5.25522	0.237228	-4.46941	0.0236	0.999819	-0.140367	-7.95146	1.66894	inf	0	inf	1	0.802939	1	1	1	1
AK057456	chr12:24719897-24737102	0.0608834	0.0689148	0.178766	1	1	-1.72554	0	0	0	0	inf	1	1	1	1	1	1
AK057471	chr13:64560503-64650144	0	0.0171679	inf	1	1	0	0	0	inf	0	0	1	1	1	1	1	1
AK057473	chr17:20766709-20807221	1.12E-05	1.13E-05	0.00367378	1	1	0	0	0		0	inf	1	1	1	1	1	1
AK057490	chr6:143287560-143358719	0.414864	0.0596872	-2.79715	1	1	0	0	0		0	-0.615762	1	1	1	1	1	1
AK057493	chr22:33669062-34318584	1.84911	0.421324	-2.13383	1	1	-2.48522	inf		-0.528369	0		0.981354	1	1	1	1	0.998287
AK057515	chr8:21155749-21166960	0	0.040138	inf	1	1	0	0	0	inf	0	0	1	1	1	1	1	1
AK057519	chrX:117973518-117991706	0	0.10243	inf	1	1	0	inf	0	0	0	inf	1	1	1	1	1	1
AK057554	chr1:158444244-158464676	0	0	0	1	1	0	0	0	0	0	0	1	1	1	1	1	1
AK057596	chr2:96472812-96492729	28.4218	25.4115	-0.161514	0.7919	0.999819	0.67631	-0.234964	0.890855	-0.00579326	-3.89457	-0.501926	0.990804	0.964065	0.982096	0.997727	0.69935	0.998287
AK057604	chr21:34915349-35288158	3.92032	3.34203	-0.230244	0.6166	0.999819	0.166595	-0.679452	-0.172269	-1.04644	0	0.481243	0.967776	1	0.954519	0.968672	1	0.998287
AK057610	chr9:35697333-35752870	7.80256	5.66841	-0.461003	0.84125	0.999819	0.611516	-1.15423	2.89048	0.248554	-3.75562	0.10717	0.995494	0.951603	0.983857	0.994209	0.734831	0.998287
AK057625	chr15:42120282-42188133	0.585554	0.544414	-0.105097	1	1	0	inf		inf	0	-1.08495	1	1	1	1	1	0.998287
AK057632	chr12:126443235-126467920	0.0115988	0.0796904	2.78043	1	1	inf	inf	inf	0.915244	0	inf	1	1	1	1	1	1
AK057657	chr16:9185536-9213545	31.069	22.223	-0.483423	0.469	0.999819	0.305823	-1.20306	-0.189947	-0.763607	-0.0494698	-0.604519	0.995494	0.855409	0.994002	0.97615	0.992214	0.998287
AK057681	chr11:67056818-67069954	14.5542	14.4116	-0.0142106	0.9917	0.999819	-1.06932	-0.470717	-0.406323	0.800979	3.66377	-0.24771	0.99497	0.973175	0.994002	0.992265	0.797565	0.998287
AK057701	chrX:73164158-73513409	68.5189	58.7976	-0.220744	0.72505	0.999819	0.687564	-0.332783	-1.1744	-0.6402	-0.0368618	-0.134316	0.994592	0.961469	0.959959	0.98825	0.990867	0.998287
AK057709	chr6:33857288-33864684	0.000150875	0.000188649	0.322356	1	1	0.0897301	-0.0287562	0.00325464	inf	0	-0.0468732	1	1	1	1	1	1
AK057719	chr9:130577291-130617047	1.57388	1.8514	0.234291	1	1	-1.01586	1.86191	-1.34426	0.692712	0	-0.181826	0.99533	0.893824	1	0.992265	1	1
AK057834	chr10:116190869-116538327	0.108275	0.0917443	-0.239007	1	1		-0.417841	0	inf	0	0	1	1	1	1	1	1
AK057873	chr7:23245631-23247664	3.53679	2.57415	-0.458344	0.6253	0.999819	-5.11697	0.40533	1.0596	3.72217		2.81667	0.947132	0.959795	0.98682	1	0.137383	0.998287
AK057887	chr16:84696933-84700665	6.84869	8.41786	0.297626	0.6287	0.999819	0.722416	0.513934	-1.19143	-0.555819	1.08068	0.135377	0.994592	0.945064	0.966897	0.990636	0.824454	0.998287
AK057909	chr12:2038367-2045740	0	0.154594	inf	1	1	inf	0	0	0	0	inf	1	1	1	1	1	1
AK057935	chr8:30239641-30429734	0.672952	0.235271	-1.51618	1	1	inf			0	0	0	1	0.802939	1	1	1	1
AK057978	chr7:130794854-131181397	6.37604	4.29933	-0.56855	0.81945	0.999819	0.041244	-4.12462	-0.429405	0.324812	0	-0.048288	0.995494	0.858953	0.994566	0.992368	1	0.998287
AK057986	chr14:104314057-104324386	0.0336111	0.0187349	-0.843209	1	1		inf		0	0	0	1	1	1	1	1	1
AK058053	chr13:106359217-106414144	0	0	0	1	1	0	0	0	0	0	0	1	1	1	1	1	1
AK058104	chr4:13547699-13549448	0	0	0	1	1	0	0	0	0	0	0	1	1	1	1	1	1
AK058116	chr7:121958478-122526554	0.582746	0.00143078	-8.66992	1	1	-7.99917			0	0		0.947132	1	1	1	1	1
AK058136	chr4:110268630-110335566	0.315276	0.174094	-0.856746	1	1	-0.141816	0		inf	0	-0.0272017	1	1	1	1	1	1
AK058169	chr18:53750586-53804767	1.43E-05	1.47E-05	0.0429573	1	1	0	inf	0		0	0	1	1	1	1	1	1
AK058177	chr6:161768590-163745494	0	0	0	1	1	0	0	0	0	0	0	1	1	1	1	1	1
AK074198	chr9:67017374-67030982	0.0431572	0		1	1	0	0	0	0	0		1	1	1	1	1	1
AK074469	chr21:27252861-27543446	19.4281	15.9221	-0.287118	0.8828	0.999819	-2.15774	0.118834	0.0823982	0.589753	inf	-1.12291	0.994592	0.989989	0.996819	0.992265	0.700739	0.998287
AK074567	chr6:42069984-42072489	2.71553	8.79966	1.69622	0.0584	0.999819	0.803512	5.04747	3.44202	0.876954	0.387521	4.87598	0.99533	0.803697	0.954519	0.977851	0.955772	0.998287
AK074580	chr17:6899383-6915661	3.47499	3.03469	-0.195461	0.8876	0.999819	0.809824	-2.4713	0.267556	-1.13608	11.886	0.518953	0.99533	0.869478	0.994566	0.990636	1	0.998287
AK074615	chr2:27346656-27357542	0.0601683	0.0200688	-1.58405	1	1		0		inf	0		1	1	1	1	1	1
AK075019	chr16:28467697-29418349	0.142728	0.172247	0.271202	1	1				-0.0853184	0	2.29147	1	1	1	1	1	1
AK075337	chr19:28129390-28137384	0	0	0	1	1	0	0	0	0	0	0	1	1	1	1	1	1
AK090553	chr19:44488354-44506988	0.385599	0.0336837	-3.51698	1	1		0		inf	0		1	1	1	1	1	1
AK090573	chrX:79927171-79929717	10.6172	6.27147	-0.759525	0.28205	0.999819	-1.37962	0.241071	-0.816864	-1.30599	-0.386282	0.0418698	0.962932	1	0.992776	0.928078	0.950753	0.998287
AK090593	chr7:1200127-1205594	0.679156	0.652458	-0.0578582	1	1	0.22281	inf	-3.2373	2.9148	0	-1.0312	0.995494	1	1	1	1	1
AK090604	chr17:39669997-39678026	0.654442	2.23678	1.77309	1	1		inf	inf	inf	0	inf	0.947132	1	1	0.928078	1	0.998287
AK090613	chr11:9776316-10315754	2.76243	0.648319	-2.09116	0.65425	0.999819	-2.46094	inf		0.330056	-2.77461	0.289277	1	1	1	1	0.809663	1
AK090620	chr2:21910305-21933495	0	0.631768	inf	1	1	0	0	0	0	inf	0	1	1	1	1	1	1
AK090661	chr19:50270179-50316506	0.902105	1.26273	0.485179	1	1	-0.893001	-0.876621	2.00587	1.69162	0	1.42112	1	1	0.976644	1	1	1
AK090674	chr17:48830416-48833574	13.3643	9.57095	-0.48165	0.39615	0.999819	1.36206	-0.802776	-0.603802	-0.999097	-0.858903	-1.10093	0.947132	0.901629	0.992776	0.941861	0.886611	0.998287
AK090681	chr20:1927891-1988163	0	0	0	1	1	0	0	0	0	0	0	1	1	1	1	1	1
AK090688	chr6:166193756-166403103	0.383417	0.476889	0.314741	1	1	-1.01405	0	3.25474	inf	0	inf	0.99533	1	1	1	1	1
AK090700	chr1:95582893-95712773	0.475149	0.293705	-0.694009	1	1	-0.776197	0	-0.329365	0	0	-0.618077	0.995494	1	1	1	1	1
AK090737	chr2:7052406-7184307	0.169591	0.40081	1.24086	1	1	2.4441	inf	0	0	0	0.555902	1	1	1	1	1	1
AK090788	chr6:165206863-165235542	0.0705189	0.15444	1.13097	1	1		0	0	inf	0	inf	1	1	1	1	1	1
AK090796	chr2:39476422-39831214	0.186304	0.192794	0.0494081	1	1	inf	0	-2.70565	inf	0	inf	1	1	1	1	1	1
AK090817	chr12:26097789-26110985	1.27143	1.09577	-0.214498	1	1	-2.62589	inf	0.892269	2.85924		-4.27274	0.966802	0.410249	1	1	1	0.998287
AK090842	chr20:43285091-43367608	0.71542	0.198696	-1.84823	1	1	-0.527674	-0.416773	-3.00067	-1.40656	0	-0.0450249	1	1	0.991606	1	1	1
AK090844	chr1:52254867-52344609	4.67565	7.73427	0.726096	0.6715	0.999819	-0.0425438	1.02968	3.00231	0.809729		-0.65036	0.996091	0.947571	0.976644	0.992265	1	0.998287
AK090854	chr13:78393076-79234700	0.132675	0		1	1	0	0	0	0	0		1	1	1	1	1	1
AK090895	chr3:58711286-59035758	0	0.0397293	inf	1	1	0	0	0	inf	0	inf	1	1	1	1	1	1
AK090900	chr20:24180402-24205224	0	0	0	1	1	0	0	0	0	0	0	1	1	1	1	1	1
AK090904	chr4:128758921-128761883	1.08674	1.59742	0.555733	1	1	-1.85796	3.83732	-0.846478	5.08522	0.0742321	5.66598	0.947132	1	1	0.928078	1	0.998287
AK090935	chr17:37081420-37084310	1.03097	1.08482	0.0734473	1	1	-2.13891	-1.73315	-0.614917	0.543079	4.04927	-0.380765	1	1	1	1	1	0.998287
AK090973	chrX:103172239-103220562	0.478985	0.0618603	-2.95289	1	1		inf	inf		0	-4.12002	1	1	1	1	1	1
AK091028	chr6:2391779-2484261	0.601982	0.863908	0.521159	1	1	0.976517	inf	-1.30642	-4.60841	0	inf	1	0.802939	1	1	1	1
AK091070	chr19:30863327-31048965	0.178712	0.0377161	-2.24439	1	1	0	inf	inf		0	1.14736	1	1	1	1	1	1
AK091100	chr1:791897-794579	0.617733	0.554295	-0.156328	1	1	1.53966	0.589139	0.223549	0.400619		0.381241	1	1	1	1	1	1
AK091102	chr18:3498836-4455266	1.20091	1.10697	-0.117504	1	1	0.255648	inf	-3.64632	inf	inf	-0.174257	0.995494	1	0.968001	1	1	1
AK091244	chr15:76016318-76032502	0.23796	0.179776	-0.404519	1	1	0.447122	1.17452	-0.427922		0	0	1	1	1	1	1	1
AK091265	chr3:193559838-193561813	0.274528	0.025648	-3.42004	1	1		inf		0	0	0	1	1	1	1	1	1
AK091275	chr11:121318039-121504471	1.47575	1.34237	-0.136667	1	1	-5.34654	1.17441	4.60991	inf	0	-2.04994	0.961973	1	0.954519	1	1	0.998287
AK091355	chr22:46646309-46648542	0.27861	0.845837	1.60213	1	1	-1.94651	0.588588	1.40719	1.49994	inf	1.49121	1	1	1	1	1	0.998287
AK091365	chr6:97753512-98156726	0	0	0	1	1	0	0	0	0	0	0	1	1	1	1	1	1
AK091396	chr10:97471535-97849986	1.15595	0.826539	-0.483923	1	1	2.52548	3.42277	0.994519	-1.30256		-1.72131	0.99497	1	1	1	1	0.998287
AK091527	chr3:194207883-194239008	0.945538	2.38953	1.33752	1	1	-3.30832	inf	2.91204		inf	-1.6188	0.947132	1	0.954519	1	1	0.998287
AK091594	chr6:147163036-147708707	0.0318498	0.133463	2.06708	1	1	0	0	inf	0	0	1.41243	1	1	1	1	1	1
AK091624	chr15:63900817-64126147	0.911065	0.903026	-0.0127862	1	1	-0.544028	-3.22051	2.09692	1.16542	0	0.318507	1	1	1	1	1	1
AK091688	chr1_gl000192_random:429710-440505	0	0	0	1	1	0	0	0	0	0	0	1	1	1	1	1	1
AK091704	chr20:57090434-57194946	0.0769926	0.0108366	-2.82881	1	1	-0.138268	0		-13.4035	inf		1	1	1	1	1	1
AK091729	chr7:100882894-100895601	1.9327	1.76245	-0.133036	1	1	-2.18965	2.55165	-1.6523	-1.45443		1.19113	0.982909	0.838457	1	0.98825	1	0.998287
AK091766	chr12:114846558-114850636	0	0.199726	inf	1	1	0	0	0	0	inf	inf	1	1	1	1	1	1
AK091798	chr2:131862419-132111282	0	0	0	1	1	0	0	0	0	0	0	1	1	1	1	1	1
AK091865	chr2:216476285-216708259	0	0.333185	inf	1	1	0	inf	0	0	inf	0	1	1	1	1	1	1
AK091866	chr5:90606837-90610219	0.853097	0.872196	0.0319431	1	1		inf	0	inf	0	-0.748368	1	1	1	1	1	0.998287
AK091889	chr4:13656802-13932852	0.0131569	0		1	1	0	0	0	0	0		1	1	1	1	1	1
AK091906	chr15:51132072-51144737	0.0675215	0.0802633	0.249395	1	1	-1.13976	inf		inf	0	0.968809	1	1	1	1	1	1
AK091996	chr11:67653966-67658816	0.827863	1.42664	0.78516	1	1	1.32946	5.01596	-0.135556	-0.646468		0.616838	0.982909	0.803697	1	1	1	1
AK092048	chr7:81575759-81578977	5.9063	5.09775	-0.212396	0.78145	0.999819	2.58801	1.64269	-4.32836	0.320625	-1.00959	0.772401	0.947132	0.832692	0.954519	0.992265	0.835463	0.998287
AK092080	chr19:24216246-24312652	5.25297	4.82629	-0.122217	0.9294	0.999819	-1.03614	1.27974	-1.01573	0.258825	1.33645	0.0867577	0.995296	0.93826	0.992776	0.992368	1	0.998287
AK092087	chr15:35047284-35105124	0.120382	0		1	1		0	0		0	0	1	1	1	1	1	1
AK092098	chr11:63580922-63595189	1.89685	1.0559	-0.845133	1	1	0.204409	1.99275	-1.04242	0.0823788		-0.149704	1	0.850021	0.992776	1	0.687725	1
AK092135	chr11:56615953-56645554	0	0	0	1	1	0	0	0	0	0	0	1	1	1	1	1	1
AK092143	chr3:54156692-55108582	0.0662369	0.0135057	-2.29406	1	1		0			0	inf	1	1	1	1	1	1
AK092150	chr19:24216246-24312652	8.49992	2.25115	-1.91679	0.4965	0.999819		inf	3.59087	0	-3.57358		1	1	0.954519	1	0.714313	0.998287
AK092251	chr1:213992977-214139607	0.0396122	0.0451076	0.187425	1	1		inf	0		0	0	1	1	1	1	1	1
AK092331	chr10:118644307-118886097	9.04186	7.74605	-0.223158	0.8265	0.999819	-2.36161	0.614386	0.688984	0.269257	-0.061813	-0.824361	0.947132	0.947571	0.992776	0.992265	1	0.998287
AK092333	chr14:21668239-21672514	23.3307	7.60659	-1.61691	0.01895	0.999819	-1.09824	-3.90802	0.473426	0.62855	-0.741723	-0.784091	0.947132	0.28029	0.992776	0.98825	0.904733	0.998287
AK092337	chr19:38308050-38345836	0.497275	0.400754	-0.311325	1	1	1.27821	3.40371	-4.24468	1.72568	0	-11.593	1	1	1	1	1	1
AK092380	chr6:157802556-158094976	16.1905	11.9995	-0.432181	0.5568	0.999819	0.211268	-0.00881158	-1.54172	1.97247	-3.4562	-1.06643	0.995494	0.997071	0.954519	0.928078	0.743447	0.998287
AK092451	chr6:4136305-4157619	0.119282	0		1	1		0		0	0	0	1	1	1	1	1	1
AK092460	chr5:80256557-81047072	1.68864	1.09886	-0.619852	1	1				0.925463	0	2.35073	1	1	0.954519	0.992265	1	0.998287
AK092511	chr1:112268369-112310198	0.0392782	0.244357	2.63719	1	1	inf	2.58852		0	0	inf	1	1	1	1	1	1
AK092540	chr7:419390-422845	0.344054	0.0743367	-2.21049	1	1		0		0	0	-1.53491	1	1	1	1	1	1
AK092541	chr6:19802394-19804981	0.466075	0.932903	1.00116	1	1		-0.18955	1.66946	0	0	4.554	1	1	1	1	1	0.998287
AK092578	chr4:165798335-165818675	0.0685064	0.287593	2.06972	1	1	inf	0	0	inf		inf	1	1	1	1	1	1
AK092589	chr14:50410254-50428678	0	0	0	1	1	0	0	0	0	0	0	1	1	1	1	1	1
AK092598	chr3:46795973-46854064	0	0.123261	inf	1	1	inf	inf	0	inf	0	0	1	1	1	1	1	1
AK092619	chr3:153102722-153105157	0.16969	0		1	1	0	0		0	0		1	1	1	1	1	1
AK092686	chr9:132245729-132275963	0.0585787	0.460464	2.97464	1	1	inf	inf	1.70134	inf	inf	-3.45438	1	1	1	1	1	1
AK092715	chr3:115521221-115524018	3.24229	2.39211	-0.438728	0.61455	0.999819	0.400895	-0.38327	-4.08372	-1.61528	2.17401	1.14649	0.995494	0.956292	0.954519	1	1	0.998287
AK092922	chr17:33333327-33448541	9.89913	4.47455	-1.14556	0.30695	0.999819	0.696103	-3.49569	0.0934502	2.7773	1.26649	-1.45048	0.99533	0.802939	0.995835	0.956878	1	0.998287
AK092941	chr6:87992696-88109459	9.11906	2.9807	-1.61323	0.31945	0.999819	0.680003	-2.62593	-1.55888	-0.330216	0	0.117019	0.995494	0.802939	0.991606	0.992368	1	0.998287
AK092965	chr17:40465342-40540513	31.3032	29.4955	-0.0858147	0.9531	0.999819	2.51601	inf	3.15472	4.13175		-0.655762	0.966993	0.636663	0.954519	0.928078	0.495168	0.998287
AK093002	chr16:80862639-80926493	0.0157619	0.0173086	0.135044	1	1	0	inf		0	0	0	1	1	1	1	1	1
AK093026	chr2:210867351-211036051	26.418	15.9408	-0.728795	0.41065	0.999819	-0.0781547	-0.29188	-0.975571	-0.08023	-2.46837	-0.695265	0.996043	0.97558	0.992776	0.99464	0.746912	0.998287
AK093055	chr10:50329883-50359590	0.0345799	0.0564297	0.706523	1	1		0		0	0	18.484	1	1	1	1	1	1
AK093077	chr15:63796809-63894618	0	0	0	1	1	0	0	0	0	0	0	1	1	1	1	1	1
AK093107	chr22:48027451-48251349	0.31651	0.0939951	-1.75159	1	1	0	0	0	0	-1.73037	0	1	1	1	1	1	1
AK093114	chr6:164092635-164195657	0	0	0	1	1	0	0	0	0	0	0	1	1	1	1	1	1
AK093124	chr12:58959742-59175498	0.017289	0		1	1		0	0	0	0	0	1	1	1	1	1	1
AK093165	chr13:31456977-31506745	0	0	0	1	1	0	0	0	0	0	0	1	1	1	1	1	1
AK093193	chr12:75628519-75645645	0	0.0490722	inf	1	1	0	0	0	0	0	inf	1	1	1	1	1	1
AK093203	chr4:68283022-68333969	0.0353734	0.371923	3.39427	1	1	inf	inf		0	0	inf	1	1	1	1	1	1
AK093205	chr4:33893553-34041515	0.178053	0		1	1	0	0		0	0	0	1	1	1	1	1	1
AK093214	chr1:175291934-175712752	0	0	0	1	1	0	0	0	0	0	0	1	1	1	1	1	1
AK093219	chr10:91675245-91717130	0.316045	0.206616	-0.613178	1	1	inf	inf	0			-2.49	1	1	1	1	1	1
AK093256	chr6:116575335-116759440	0.409012	1.368	1.74186	1	1		1.39559	3.14364	-0.0850566	0	3.1115	1	1	0.981605	1	1	0.998287
AK093257	chr4:14911590-15004060	0.207635	0.154016	-0.430974	1	1	1.44471	0		-1.08535	0	-0.0302431	1	1	1	1	1	1
AK093264	chr4:175750818-175797115	0	0	0	1	1	0	0	0	0	0	0	1	1	1	1	1	1
AK093265	chr5:98104998-98132196	0.0493369	0.095507	0.952938	1	1	inf	0		0	0.591613	0	1	1	1	1	1	1
AK093279	chr13:21872311-21906571	1.95695	2.1388	0.128197	1	1	-2.74319	-3.4838	0.650004	0.423903		1.26999	1	0.845588	1	0.992265	1	0.998287
AK093299	chr1:160171988-160185160	2.8065	2.24605	-0.321383	0.9136	0.999819	2.58647	4.96762	1.5143	-0.660112		-0.670265	0.982909	0.802939	0.992776	1	0.688081	0.998287
AK093301	chr14:93357768-93359851	0.0855132	0.543652	2.66847	1	1		inf	0		0	0	1	0.314421	1	1	1	1
AK093355	chr3:167613736-167641795	0	7.24E-06	inf	1	1	0	0	0	inf	0	0	1	1	1	1	1	1
AK093356	chr4:103715546-103790032	0.751171	3.47777	2.21095	0.5829	0.999819	-0.73318	inf	3.24557	-0.40961	0	0.792769	1	0.802939	0.976644	1	1	0.998287
AK093362	chr5:20611948-20937800	0	0	0	1	1	0	0	0	0	0	0	1	1	1	1	1	1
AK093363	chr9:109378338-109442079	0.0170891	0		1	1	0	0		0	0	0	1	1	1	1	1	1
AK093370	chr8:64297396-64330488	0.0170597	0.623828	5.19249	1	1	0	0	inf	0	0	1.555	1	1	0.200746	1	1	1
AK093381	chr3:142668005-142682178	0	0	0	1	1	0	0	0	0	0	0	1	1	1	1	1	1
AK093382	chr16:25078358-25080275	1.03643	0.677359	-0.613636	1	1	2.44469	inf	1.08408	-4.40728		-2.78509	1	1	1	0.931001	1	0.998287
AK093403	chr6:775455-780214	0	0.0332298	inf	1	1	0	0	0	0	0	inf	1	1	1	1	1	1
AK093412	chr8:1449568-1656640	0	0	0	1	1	0	0	0	0	0	0	1	1	1	1	1	1
AK093416	chr4:129349224-129440549	0.878046	2.51666	1.51914	1	1		inf	-0.703768	0.945854	3.91269	6.19743	1	1	1	0.98825	1	0.998287
AK093430	chr13:102372162-103054124	1.14831	0.014156	-6.34196	1	1	-0.45241	0.0132704	0.12782	-8.92963		inf	1	1	1	0.928078	1	1
AK093500	chr17:74132416-74236390	0.279608	0.240872	-0.215139	1	1		inf	inf	0	0	-0.882876	1	1	1	1	1	1
AK093513	chr6:133561735-134210120	0.174639	0.459042	1.39425	1	1		inf			0	inf	1	0.802939	1	1	1	1
AK093519	chr20:1609797-1638425	1.63448	1.75751	0.104701	1	1		inf	2.24668	-0.525335		-2.92719	1	0.252946	0.954519	1	1	0.998287
AK093525	chr2:15830905-15859085	0	0	0	1	1	0	0	0	0	0	0	1	1	1	1	1	1
AK093534	chr20:57393973-57486249	22.6278	25.3524	0.164026	0.949	0.999819	0.553111	5.88075	-0.770392	-0.236381	0	-1.80568	0.995494	0.80423	0.992776	0.98825	1	0.998287
AK093551	chr17:41196312-41322420	3.84878	4.60448	0.258636	0.82625	0.999819	-0.882714	1.75859	-0.168385	-0.141584	0.378511	0.345944	0.99533	0.885123	0.994566	0.99464	0.969286	0.998287
AK093552	chr14:22204451-23021096	0	0.0474148	inf	1	1	0	0	0	inf	0	inf	1	1	1	1	1	1
AK093678	chrX:39164209-39186616	0.019489	0.0441055	1.1783	1	1		inf	0	0	0	0	1	1	1	1	1	1
AK093733	chr2:179387553-179672150	1.71994	2.42837	0.497635	1	1	0.0481163	inf	0.0366618	-1.31334	0	-0.277179	1	0.802939	0.992776	1	1	0.998287
AK093746	chr12:2162415-2807115	1.26116	0.180309	-2.80621	1	1	-4.06524	inf	0	-0.085123	0	-1.48705	0.947132	1	1	1	1	1
AK093758	chr15:31685045-31696111	0	0.0703821	inf	1	1	0	0	0	inf	0	0	1	1	1	1	1	1
AK093871	chr4:105389565-105392866	1.04214	3.94684	1.92115	0.07215	0.999819	0.385824	3.7755	2.04896	2.82228	0	-2.23673	1	0.802939	0.954519	1	1	1
AK093892	chr14:71075514-71108015	0.00974558	0.0959897	3.30006	1	1	0	inf	0	0	0	3.13551	1	1	1	1	1	1
AK093898	chr11:92877340-92879656	2.12177	0.913505	-1.21579	1	1	-2.065	-3.21865	2.40736	-2.66994	0	0.683538	0.947132	0.802939	1	0.928078	1	1
AK093940	chr18:52773134-52791537	0.0107368	0.0353722	1.72005	1	1		0	0	0	0	inf	1	1	1	1	1	1
AK093976	chr18:69187199-69246192	4.65352	9.75026	1.06712	0.4726	0.999819	-1.64873	1.00021	2.03879	inf	0	3.13665	0.947132	0.878091	0.954519	0.0139433	1	1
AK093987	chr7:27240055-27242441	5.11279	4.46235	-0.196305	0.81125	0.999819	1.03427	1.81896	-1.38552	-1.91352	0	1.50088	0.982909	0.83188	0.954519	0.928078	1	0.998287
AK094056	chr1:78161675-78225537	9.87748	12.7544	0.36878	0.75685	0.999819	3.05342	inf	-0.384461	0.252252	-13.6342	0.115184	0.969825	0.802939	0.994002	0.992265	0.687725	0.998287
AK094108	chrX:47566589-47596027	0	0	0	1	1	0	0	0	0	0	0	1	1	1	1	1	1
AK094117	chr11:110199129-110278336	0	0.168732	inf	1	1	0	0	0	inf	inf	0	1	1	1	1	1	1
AK094127	chrX:109418974-109421014	5.80463	6.9126	0.252025	0.7235	0.999819	-0.802556	4.73802	0.553355	1.48044	0.306879	-1.59712	0.99497	0.802939	0.992776	0.948711	0.966017	0.998287
AK094144	chr4:79697531-79860582	23.1767	16.9432	-0.45197	0.57975	0.999819	-1.17537	-0.820557	-0.722224	-0.38856	-0.0552613	-0.15805	0.966633	0.929772	0.992776	0.992265	0.992214	0.998287
AK094154	chr10:6821540-6884863	0.0978847	0.243901	1.31714	1	1		inf	inf		0	-1.03471	1	1	1	1	1	1
AK094156	chr1:147574323-148347506	0	0	0	1	1	1.44813	inf	-0.134679	4.23757	0	-3.03685	1	1	1	1	1	1
AK094188	chr19:28221180-28237138	0.147167	0.422525	1.52159	1	1	-1.13871	inf	0.500767	2.23703	inf	1.77414	1	1	1	1	1	1
AK094196	chr9:19129734-19149253	0.247319	0.334404	0.435219	1	1	0.444274	-0.734467	1.6686	inf	0	-1.02939	1	1	1	1	1	1
AK094208	chr2:99613724-100016726	3.42316	2.77634	-0.302147	0.9162	0.999819	-2.18778	3.69324	-2.24576	-1.23632	0	0.335877	1	0.845519	0.992776	0.992265	1	0.998287
AK094280	chrX:118599996-118605292	0.862069	1.01624	0.237371	1	1	0.527352	0.00285466	-0.500418	-0.0840138	0	0.149926	0.995494	1	1	1	1	1
AK094309	chr22:21821680-21825558	0.069794	0.299348	2.10065	1	1		-0.411513	4.08511	0	0	0	1	1	1	1	1	1
AK094324	chr19:37288419-37329284	2.95349	11.5863	1.97193	0.0821	0.999819	2.13747	-1.46262	1.40634	1.52242	3.25969	2.50524	0.947132	0.905956	0.984452	0.977851	0.700739	0.998287
AK094325	chr11:43702142-43878160	2.08244	1.92867	-0.110665	1	1	0.110337	3.49512	-0.412751	1.4998	inf	-2.71948	0.996043	1	0.994063	0.991732	1	0.998287
AK094342	chr9:8314246-10612723	0.255704	0.471892	0.883979	1	1	1.66755			2.78926	0	0	1	1	1	0.945522	1	1
AK094343	chr2:47441087-47572105	0	0.281893	inf	1	1	0	0	0	inf	inf	0	1	1	1	1	1	1
AK094352	chr15:93855785-94098099	0.0349658	0.0154576	-1.17763	1	1	inf	0		0	0	0	1	1	1	1	1	1
AK094354	chr10:127371811-127408062	2.06749	2.46058	0.251114	0.8422	0.999819	1.73434	inf	1.89159	1.36969	-0.200087	-1.32366	1	1	1	0.974617	0.974946	0.998287
AK094392	chr16:2653384-2696128	0.109459	0.0510845	-1.09943	1	1	1.44483	0	inf		0		1	1	1	1	1	1
AK094413	chr9:104235441-104237132	6.25825	8.79977	0.491706	0.4989	0.999819	0.530726	0.572382	-1.31321	0.187556	1.97898	2.93401	0.99533	0.935718	0.969883	0.992368	0.779221	0.998287
AK094433	chr6_ssto_hap7:2356965-2362624	0.0103998	3.22987	8.27878	0.23895	0.999819	inf	0	7.50871	inf	0	inf	0.947132	1	0.954519	1	1	0.285725
AK094456	chr21:33947151-33984666	0.593666	0.554165	-0.0993382	1	1	0	-2.30189	inf		0	inf	1	0.858247	1	1	1	0.998287
AK094462	chr5:5132199-5134697	0.502853	0.331735	-0.600107	1	1	0	0	inf		0	inf	1	1	1	0.255415	1	1
AK094480	chr3:156544075-156763918	0.447205	0.317629	-0.493594	1	1	-0.142087	0.100958			0		1	1	1	1	1	1
AK094490	chr22:21821680-21825558	0	0	0	1	1	0	0	0	0	0	0	1	1	1	1	1	1
AK094504	chr19:47021935-47104457	0.0747138	0.175773	1.23427	1	1	-0.140017	inf		inf	0	inf	1	1	1	1	1	1
AK094525	chr8:10713596-10716946	0.563735	0.326717	-0.786974	1	1	1.27734	0.837597	0.0868039	-5.40653	0	-0.035179	1	1	1	0.928078	1	1
AK094546	chr4:17484657-17487209	3.62155	4.0465	0.160067	0.8433	0.999819	0.979433	0.365676	-0.485804	-0.93323	2.70648	-1.57848	0.994592	0.964065	0.992776	0.98764	0.731894	0.998287
AK094561	chr4:105393344-105597345	0	0	0	1	1	0	0	0	0	0	0	1	1	1	1	1	1
AK094562	chr14:101536247-101539271	0.551991	0.665689	0.270204	1	1	2.92042	-0.825944	-2.61446	0.832712	inf		1	1	1	1	1	1
AK094577	chr8:145715416-145727503	0.0126822	0.0854377	2.75207	1	1		0	inf	inf	0	0	1	1	1	1	1	1
AK094599	chr2:133062358-133080309	0.0103078	0.0242377	1.23351	1	1	inf	0	inf	0	0		1	1	1	1	1	1
AK094607	chr1:98453555-98515161	0.450658	0.418809	-0.105742	1	1	0.691194	inf		-0.365052	0	inf	1	1	1	1	1	1
AK094621	chr5:36098657-36102483	1.52532	2.76317	0.857214	0.2875	0.999819	1.40862	0.541019	1.77905	-0.27714	3.83583	-0.264123	0.966993	1	0.954519	1	1	0.998287
AK094634	chr3:61547242-62304610	0.0244114	0.576271	4.56112	1	1	1.95483	0	0	inf	0	inf	1	1	1	0.928078	1	1
AK094644	chr9:42995102-43001391	0.104952	0.11586	0.142651	1	1		inf	inf	inf	0	0	1	1	1	1	1	1
AK094649	chr10:122521323-122610691	0.280362	0.219403	-0.353708	1	1	0.84045	inf		0.174386	0		1	1	1	1	1	1
AK094674	chr11:69240457-69244389	0	0	0	1	1	0	0	0	0	0	0	1	1	1	1	1	1
AK094692	chr1:1535818-1543166	0	0.887139	inf	1	1	inf	0	0	0	inf	0	1	1	1	1	0.507263	1
AK094705	chr8:133133105-133138858	0.651713	0.3229	-1.01315	1	1	0.686586	1.59053		2.08567		-2.55766	1	1	1	1	1	0.998287
AK094715	chr6:109557816-109591720	1.30688	1.23938	-0.0765038	1	1		-3.45625	inf	0		-0.0311857	0.36305	0.802939	0.0178162	1	1	1
AK094729	chr6:161768590-163745494	0	0	0	1	1	0	0	0	0	0	0	1	1	1	1	1	1
AK094733	chr12:23117505-23327057	0.0176152	0		1	1	0	0	0		0	0	1	1	1	1	1	1
AK094748	chr19:58488446-58518574	0	0.958226	inf	1	1	inf	0	0	0	inf	0	0.947132	1	1	1	1	1
AK094793	chr19:29777917-30016659	0	0	0	1	1	0	0	0	0	0	0	1	1	1	1	1	1
AK094818	chr1:171750760-171766855	1.62531	2.18067	0.424057	1	1		4.91134		1.595	0	-0.262405	0.947132	0.802939	0.954519	0.977848	1	0.998287
AK094824	chr12:128366190-128382095	0	0	0	1	1	0	0	0	0	0	0	1	1	1	1	1	1
AK094825	chr19:44488354-44506988	6.71022	1.64121	-2.0316	0.417	0.999819	0	0	0		-1.47713		1	1	1	0.928078	0.798815	0.998287
AK094828	chr16:4295825-4303790	0.431631	1.24727	1.5309	1	1	inf	inf		0.0404157	inf	-2.4912	1	1	1	1	0.186973	1
AK094845	chr12:110478982-110511439	0.253853	0.122874	-1.04682	1	1	0.860669	-0.411538	-1.50018	-2.08508	0	-1.61703	1	1	1	1	1	1
AK094859	chr10:106061961-106064704	3.509	4.75243	0.437605	0.6415	0.999819	2.28144	0.267271	0.408059	4.08514	-3.8703	1.96605	0.947132	1	1	1	0.692273	0.998287
AK094908	chr17:45132466-45177627	0.917148	5.38385	2.55341	0.3602	0.999819	1.43873	inf	5.81923	inf	0	-3.41085	1	1	0.954519	1	1	0.998287
AK094909	chr4:159191529-159198693	0.179664	0.559454	1.63872	1	1	-0.724517	inf	inf	2.23679	inf	3.55337	1	1	1	1	1	1
AK094914	chr9:138898384-138899381	13.8938	15.2154	0.131088	0.85125	0.999819	1.72581	0.387563	-0.596019	-1.86131	3.33461	-1.4971	0.947132	0.952895	0.992776	0.928078	0.725723	0.998287
AK094915	chr7:136912091-137028546	3.94873	2.84753	-0.47168	0.8622	0.999819	inf	-4.03665		-1.20731	0	-0.129902	0.947132	0.850021	0.954519	0.992265	1	1
AK094916	chr1:222841356-222946483	3.54167	3.16824	-0.160749	0.90845	0.999819	1.65507	2.48437	-2.45456	0.613346		-1.62093	0.992173	0.878091	0.976644	0.992265	1	0.998287
AK094934	chr6:4995280-5261168	0.68853	0.598533	-0.202089	1	1	-2.72283	1.34694	0.572036	1.91536	0	-1.49428	1	1	1	1	1	0.998287
AK094945	chr4:178366132-178598280	0.108017	11.2493	6.70243	0.1175	0.999819	0	0		inf	inf	0.552898	1	1	1	1	0.006555	1
AK094960	chr8:66439242-66474887	0	0	0	1	1	0	0	0	0	0	0	1	1	1	1	1	1
AK094963	chr17:70067183-70116934	0.364483	0.0123347	-4.88505	1	1		inf		0		0	1	1	1	1	1	1
AK094985	chr5:95997776-96365115	2.10715	1.01904	-1.04808	1	1	-2.46091	0.00362265	-0.0846921	2.00244	0	-1.35415	0.994592	1	1	1	1	0.998287
AK095045	chr18:44247784-44250252	0	0.0153686	inf	1	1	0	inf	0	0	0	0	1	1	1	1	1	1
AK095053	chr18:10731473-10789109	0.218204	0.657755	1.59187	1	1	-0.622784	1.17488	3.14605	-0.894245	0	inf	1	1	0.954519	1	1	1
AK095077	chr6:166756131-166764957	0.283464	0.0426876	-2.73128	1	1	-4.1817	0	0		0	inf	1	1	1	1	1	1
AK095112	chr17:56066402-56072211	4.76286	7.54332	0.66337	0.66545	0.999819	-0.110473	1.43375	1.39743	-0.0230891	inf	0.426234	0.995494	0.928299	0.991606	0.996705	1	0.998287
AK095115	chr17:37213271-37309485	0.432023	0.13233	-1.70696	1	1	0	0		inf	inf		1	1	0.954519	1	1	1
AK095117	chr6:52442104-52448783	1.14838	1.27181	0.147283	1	1	0.459894	4.52612	0			10.3536	1	0.802939	1	1	0.136651	1
AK095119	chr13:46626982-46679211	0.244521	0.254136	0.0556464	1	1	-0.137778	inf		inf	0	-1.03528	1	1	1	1	1	1
AK095123	chr6:116575335-116759440	1.71852	2.66794	0.63456	0.8343	0.999819	2.77187	2.14956	-0.928149	-0.487728	0	-1.85184	0.992173	0.916915	0.994002	1	1	0.998287
AK095132	chr9:93922050-93927858	0.50816	1.17797	1.21294	1	1	1.38523	-0.410799		0.400643	inf	3.7734	1	1	1	1	1	1
AK095133	chr9:113127530-113343658	0.978901	0.0922397	-3.4077	1	1	0.604842	0	-3.65642	-3.33514		0	1	1	1	0.980173	1	1
AK095151	chr8:103255836-103265561	1.86808	2.01515	0.109327	1	1	-1.0271	0.288725	-0.384663	0.20436	inf	0.383477	0.994592	1	1	1	1	0.998287
AK095154	chr19:3052907-3062964	5.11151	6.03241	0.238984	0.7981	0.999819	1.38916	-0.25264	0.272648	-0.288947	-1.24265	-0.105597	0.967776	0.976849	0.994002	0.992271	1	0.998287
AK095178	chr2:39476422-39831214	0.180988	0.340714	0.91267	1	1	inf	-2.41104	-0.463858	0	-0.410475	inf	1	1	1	1	1	1
AK095179	chr17:8339178-8371480	3.13986	2.20568	-0.509474	0.7569	0.999819	-1.1253	4.67586	-0.356386	-1.08344	-1.43375	-0.340492	0.99533	1	0.994002	0.98825	1	0.998287
AK095187	chr11:126936896-126971201	0	0	0	1	1	0	0	0	0	0	0	1	1	1	1	1	1
AK095188	chr9:97094757-97123230	0.492547	0.365248	-0.431385	1	1	-2.72427	-1.41152	-2.23683	1.13732	0	inf	1	1	1	1	1	1
AK095199	chr19:57154526-57168614	0.354866	0.193054	-0.878268	1	1		inf	0.0840444		0	0.969865	1	1	1	1	1	1
AK095210	chr9:74920351-74958126	2.14178	1.95723	-0.129995	1	1	0.445463	inf	-0.330139	1.27102		-1.0317	1	0.337628	1	0.967804	0.208159	0.998287
AK095242	chr3:41236400-41281939	28.0184	13.9373	-1.00742	0.5025	0.999819	-0.0337002	-1.63179	-4.4275	-0.391941	-5.84736	0.630347	0.996091	0.903383	0.954519	0.992265	0.687725	0.998287
AK095255	chr4:165675282-165724947	0.0862354	0.617069	2.83908	1	1	-1.1379	inf	-1.49838	inf	0	0	1	0.118063	1	1	1	1
AK095281	chr17:39679869-39942964	0	0	0	1	1	0	0	0	0	0	0	1	1	1	1	1	1
AK095285	chr4:84717589-85220322	0.0386328	0.0288341	-0.422048	1	1	0	0	0	0		inf	1	1	1	1	1	1
AK095310	chr2:2898819-3129798	0.146978	0.674969	2.19922	1	1		inf	2.21477	0	0	inf	1	1	0.954519	1	1	1
AK095330	chr2:130783571-130808704	0.0289914	0.168823	2.54182	1	1	-0.894613	0	0	inf	0	0	1	1	1	1	1	1
AK095335	chr15:74890842-74922541	1.21099	1.13545	-0.0929286	1	1	2.90605	-1.66443	-1.49868	0.137638	0	1.35812	0.977994	0.916932	1	1	1	1
AK095347	chr18:6919494-6929868	0.0913892	0.144488	0.660851	1	1	-0.138985	1.17368	1.08544	-1.08498	0	1.55178	1	1	1	1	1	1
AK095365	chr12:3427883-3434509	0.00952731	0.0180838	0.924559	1	1	0	0	0	0	0	0.965455	1	1	1	1	1	1
AK095366	chr3:119388371-119396243	5.21437	6.28366	0.269112	0.82435	0.999819	1.82774	1.74139	0.611265	-0.0462251	inf	-1.86201	0.966802	0.923922	0.992776	0.996345	1	0.998287
AK095439	chrX:131337053-131623995	1.16351	1.83404	0.656548	1	1	0.798137	2.00467	-0.675075	1.91537		0.812887	0.995494	1	0.994002	0.98825	1	0.998287
AK095450	chr4:25162284-25280831	1.49301	1.54272	0.0472535	1	1	0.179758	1.04916	0.917004	-0.347455		0.504774	0.995494	0.927403	1	1	1	0.998287
AK095458	chr1:203096835-203320289	6.2779	0.930747	-2.75382	0.6597	0.999819	-2.86927	inf		inf	0	-5.8875	0.994592	0.802939	1	1	1	0.998287
AK095498	chr2:105481954-105488840	0	0	0	1	1	0	0	0	0	0	0	1	1	1	1	1	1
AK095544	chr1:99355802-99614408	0	0	0	1	1	0	0	0	0	0	0	1	1	1	1	1	1
AK095546	chr19:16178316-16213813	10.2034	2.27314	-2.1663	0.7157	0.999819	-3.0476	-2.90723	-0.43751	-1.18395	inf	-1.34688	0.9888	0.907483	0.992776	0.98825	1	0.998287
AK095549	chr7:130538478-130613408	8.60656	5.40955	-0.669928	0.4643	0.999819	0.562604	0.501117	-0.643794	-1.59856	-1.9948	-1.41276	0.99533	0.966076	0.992776	0.928078	1	0.998287
AK095554	chr4:141178439-141303710	0.159625	0.0568427	-1.48964	1	1	0			0	0	-0.353215	1	1	1	1	1	1
AK095583	chr7:74440308-74445630	0.00647577	0.00724707	0.162346	1	1		0	inf		0	0	1	1	1	1	1	1
AK095585	chr16:22018958-22098852	4.90988	5.04043	0.0378601	0.96295	0.999819	0.376126	-1.00029	-1.21451	0.0743867	1.79508	-0.413357	0.995494	0.917271	0.992776	0.994583	0.809019	0.998287
AK095618	chr16:72463251-72567788	0.0763878	0.487009	2.67253	1	1	0	0	inf		inf	-1.61406	1	1	1	1	1	1
AK095621	chr18:12658191-12725737	0.592833	0.353207	-0.747111	1	1	-2.51804	inf	-0.237096	-1.6701	0	2.42783	0.994592	1	1	1	1	1
AK095633	chr1:205425185-205438152	0	0	0	1	1	0	0	0	0	0	0	1	1	1	1	1	1
AK095652	chr9:114796204-114799922	4.43761	1.70162	-1.38287	0.13685	0.999819	0.27704	2.3968	1.34428	2.50028		-2.25302	0.995494	1	0.976644	1	0.006555	0.998287
AK095699	chr10:4426437-4452804	0	0	0	1	1	0	0	0	0	0	0	1	1	1	1	1	1
AK095700	chr12:122233173-122241390	4.76787	3.44698	-0.468009	0.66235	0.999819	0.285393	-2.79323	0.106277	-1.92162	inf	-0.380148	0.995494	0.832692	0.995835	0.944922	0.687725	0.998287
AK095721	chr17:25799035-25953461	14.9781	10.9167	-0.456326	0.5468	0.999819	0.125127	-0.290453	0.482964	1.18571	-2.27618	-0.0712969	0.995494	0.962481	0.992776	0.9605	0.714313	0.998287
AK095764	chr7:96594885-96596962	1.00824	0.86199	-0.226094	1	1		inf	0.570323	inf	0	inf	0.0687884	1	0.992776	1	1	1
AK095778	chr8:48173541-48678652	2.44469	0.854354	-1.51675	1	1	0.147597	-1.74377		-1.3974		-1.24459	1	0.918069	1	0.992265	1	1
AK095779	chr13:78393076-79234700	0.0618128	0.352945	2.51347	1	1	inf			0	0		0.947132	1	1	1	1	1
AK095785	chr16:89939993-89977792	2.13687	4.13669	0.952978	0.8152	0.999819	0.443744	3.83086	0.81888	1.26525	inf	-0.470751	0.995494	0.810667	0.992776	0.992265	1	0.998287
AK095850	chr13:100741336-101241046	4.72512	2.86398	-0.722326	0.68045	0.999819	-0.698151	inf	-2.50904	1.99435		1.29868	0.995494	0.802939	0.984673	0.98825	0.687725	0.998287
AK095968	chr4:189321889-189459706	0.0693901	0.0312276	-1.15191	1	1	0	inf	0	0			1	1	1	1	1	1
AK095981	chr8:11973290-12523023	1.05553	6.16354	2.5458	0.41525	0.999819	10.5338	inf	inf	-0.501878	inf		0.947132	0.802939	1	0.992265	0.687725	1
AK095988	chr22:45898718-45998697	4.0505	3.48255	-0.217958	0.9251	0.999819	2.39162	-2.14467	-0.776121	-1.14778	0.655586	1.84415	0.994592	0.934751	0.994002	0.98825	1	1
AK096014	chr5:80256557-81047072	0.811254	0.473758	-0.776002	1	1	inf			inf	0	-0.090814	1	0.802939	1	1	1	1
AK096023	chr6:36807549-36816400	0.0188479	0.104359	2.46908	1	1	0	inf		inf	0	inf	1	1	1	1	1	1
AK096056	chr7:30555927-30673646	5.97854	8.07954	0.434479	0.7732	0.999819	0.0771388	3.08246	-0.21806	1.89204	-0.671235	-0.300129	0.996043	0.909236	0.994566	0.967804	0.961428	0.998287
AK096066	chr16:69984625-70220796	0.698892	1.13471	0.699186	1	1	-0.682226	0.72168	-1.81939	inf	inf	-0.358819	1	1	1	1	1	1
AK096077	chr12:176202-286322	0.299564	0.296548	-0.0145994	1	1	inf	0	0.600912	-2.40667	0	-2.03433	1	1	1	1	1	1
AK096081	chr1:68167148-68698253	0	0.113108	inf	1	1	0	inf	0	0	0	inf	1	1	1	1	1	1
AK096134	chr4:185814153-185820615	0.243885	0		1	1	0	0	0	0	0		1	1	1	1	1	1
AK096143	chr3:142645516-142661376	0	0	0	1	1	0	0	0	0	0	0	1	1	1	1	1	1
AK096159	chr9:68726484-68769869	0.017172	0.235416	3.77708	1	1	inf	0	3.08481	0	0	inf	1	1	1	1	1	1
AK096219	chr6:3229005-3461032	0.140417	0.465558	1.72924	1	1	0	0	inf			0	1	1	0.954519	1	1	1
AK096230	chr12:133067156-133161771	0.383924	1.34584	1.80961	1	1	1.81009	inf	0.174534	2.75678	inf	0.664773	0.99497	1	1	0.959402	1	1
AK096233	chr12:42632248-42983572	1.26615	1.87231	0.564362	1	1	0.658811	3.70158	1.74639	-2.64262		2.87192	0.995494	1	0.992776	0.977848	1	0.998287
AK096249	chr9:138354570-138380739	0	0.659688	inf	1	1	0	inf	inf	inf	0	inf	1	1	0.954519	1	1	1
AK096250	chr1:180199441-180245359	1.1429	1.33955	0.229055	1	1	0.120669	1.32772	-0.830135	1.53224	0	-0.423295	0.995494	1	1	0.967804	1	0.998287
AK096279	chr3:14986197-15106816	0	0	0	1	1	0	0	0	0	0	0	1	1	1	1	1	1
AK096286	chr16:89773540-89883065	0.0405787	0.0650013	0.679747	1	1	0	0		0	0	inf	1	1	1	1	1	1
AK096291	chr1:64239689-64644707	2.03787	0.938673	-1.11836	1	1	inf	inf	-0.188354	-5.94303		-1.34864	1	1	0.994983	0.928078	1	0.998287
AK096314	chr12:10516367-10562745	4.39666	7.78766	0.824783	0.4641	0.999819	-0.233932	5.42233	1.57703	2.27206	inf	-0.495807	0.995494	0.802939	0.991606	0.928078	1	0.998287
AK096319	chr4:56294073-56297591	12.6477	10.4716	-0.272385	0.62415	0.999819	-0.802748	-0.247041	0.732282	-0.387627	-1.77172	-0.107709	0.978732	0.962481	0.99045	0.992265	0.783634	0.998287
AK096329	chr1:170429593-170489887	0.0460262	0.0761213	0.725846	1	1	0	inf		1.49987	0	-0.0319194	1	1	1	1	1	1
AK096334	chr7:27185115-27196296	0.149366	0.100393	-0.573186	1	1	0	inf			0		1	1	1	1	1	1
AK096335	chr11:57405848-57420263	1.01726	0.890918	-0.191321	1	1	1.12476	0.463712	1.8638	-3.14366		0.666372	1	1	1	1	1	1
AK096360	chr12:31173696-31226694	0.190698	0		1	1		0			0		1	1	1	1	1	1
AK096368	chr4:13527942-13535959	0	0	0	1	1	0	0	0	0	0	0	1	1	1	1	1	1
AK096370	chr11:126173646-126225482	0.340561	0.260692	-0.38557	1	1	0.860951	-0.41133	2.08537		0	-0.526293	1	1	1	1	1	1
AK096379	chrX:51942921-51946358	0	0	0	1	1	0	0	0	0	0	0	1	1	1	1	1	1
AK096380	chr2:202937977-203062585	0	0.579152	inf	1	1	inf	0	inf	0	inf	0	1	1	1	1	1	1
AK096387	chr3:49586738-49591799	0	0	0	1	1	0	0	0	0	0	0	1	1	1	1	1	1
AK096395	chr12:6679248-6716551	3.56437	2.7142	-0.393123	0.9062	0.999819	-1.99067	2.65281	-2.25243	0.743597		0.0678853	0.99497	0.858247	0.992776	0.992265	1	0.998287
AK096399	chr8:75512100-75670587	0.0823112	0.0180719	-2.18734	1	1	0	inf		0	0	0	1	1	1	1	1	1
AK096461	chr14:62584074-62597232	0	0.0221857	inf	1	1	0	0	0	0	0	inf	1	1	1	1	1	1
AK096469	chr10:97471535-97849986	0.0368251	0.421477	3.51669	1	1	inf	inf	-0.0485516	4.53053	0	1.12109	1	1	1	0.933084	1	1
AK096472	chr12:53400061-53458160	8.5923	5.20737	-0.722491	0.75495	0.999819	1.8806	2.52761	-3.06117	-3.76606	-1.42438	0.838312	0.994592	0.859673	0.991606	0.95009	0.910109	0.998287
AK096475	chr11:17281886-17371521	2.50531	1.43112	-0.80784	0.7153	0.999819	-2.86265	-0.410389	-0.158394	2.0348	inf	-1.40699	0.981597	1	0.995835	0.98825	1	0.998287
AK096498	chr2:105421976-105467916	0	0	0	1	1	0	0	0	0	0	0	1	1	1	1	1	1
AK096499	chr2:199164086-199239273	0	0	0	1	1	0	0	0	0	0	0	1	1	1	1	1	1
AK096549	chr6:3229005-3461032	0.0112197	0.635758	5.82437	1	1	inf	0	0	0	0	-0.0336244	0.947132	1	1	1	1	1
AK096592	chr14:75230068-75304012	11.1862	10.6345	-0.0729728	0.96715	0.999819	-0.076686	0.67892	-0.0740909	0.0403547	-1.73356	0.062293	0.996043	0.957665	0.997761	0.996705	0.882615	0.998287
AK096621	chr2:105363095-105374177	0	0	0	1	1	0	0	0	0	0	0	1	1	1	1	1	1
AK096622	chr19:46560931-46580887	0.00881878	0.0477487	2.43681	1	1	0	0	0	inf	0		1	1	1	1	1	1
AK096625	chr3:14986197-15106816	34.6005	20.2321	-0.77415	0.3629	0.999819	-0.136549	-1.16246	-0.034486	0.235949	-2.37844	-0.00182428	0.995494	0.878091	0.997761	0.992271	0.70967	0.998789
AK096649	chr2:200134223-200329831	0.0677785	0.010566	-2.6814	1	1	0	0		0		-1.61849	1	1	1	1	1	1
AK096668	chr5:43577743-43705667	0.367964	0.114101	-1.68925	1	1	-0.724801	-3.44631		0.914775	0	inf	1	1	1	1	1	1
AK096680	chr5:80256557-81047072	5.10035	3.25637	-0.647333	0.7583	0.999819	0.264621	-0.912922	-0.220949	-2.78913	-0.494288		0.995494	0.955194	1	0.976404	0.961689	0.998287
AK096687	chr7:30555927-30673646	6.07452	7.03941	0.212683	0.87435	0.999819	0.994777	0.929392	-0.919324	-0.138051	-0.0593206	-0.0757234	0.99497	0.949064	0.992776	0.99464	1	0.998287
AK096766	chr7:38279180-38357589	0.077704	0.0791224	0.0260967	1	1		inf	0	0	0	-0.0253057	1	1	1	1	1	1
AK096792	chr4:159045732-159123393	12.9704	4.65494	-1.47839	0.45535	0.999819	-1.30795	-3.59937	0.51067	-1.10471	-2.83444	-0.534775	0.99497	0.859141	0.994002	0.992265	1	0.998287
AK096803	chr7:100550749-100611410	0.0652605	0.0551719	-0.242276	1	1		inf	inf	0	0		1	1	1	1	1	1
AK096834	chr9:71736223-71870118	0.678877	1.61408	1.24949	1	1	-3.91119	inf	4.17331	1.23707		inf	0.966633	0.802939	0.975047	1	1	1
AK096849	chr19:42901325-43156171	0	0	0	1	1	0	0	0	0	0	0	1	1	1	1	1	1
AK096853	chr3:47205986-47388305	0.0998535	0.0774106	-0.367282	1	1	-1.13893	0	0.0855002	0	0		1	1	1	1	1	1
AK096898	chr14:55034636-55260033	0.319921	1.13027	1.82088	1	1	inf	0	-2.51025	inf	0	inf	0.947132	1	1	1	1	1
AK096932	chr12:114182381-114211488	0	0	0	1	1	0	0	0	0	0	0	1	1	1	1	1	1
AK096987	chr11:56615953-56645554	0	0	0	1	1	0	0	0	0	0	0	1	1	1	1	1	1
AK096995	chr4:151185597-151936879	2.44822	3.25497	0.410911	0.90825	0.999819	1.21591	-0.648487	0.28684	4.16884	0	-0.566471	0.99533	0.939077	0.992776	0.945917	1	0.998287
AK097101	chr6:119774357-119812467	1.67251	1.52711	-0.131205	1	1	0.499198	-0.317618	-3.95816	1.01478	0	-0.417475	0.99533	1	0.954519	1	1	0.998287
AK097119	chr14:104029298-104181823	7.35411	8.88249	0.272414	0.83275	0.999819	0.279852	-0.180011	-0.913258	-1.4502	3.04299	0.263016	0.995494	0.983293	0.992776	0.977848	0.792319	0.998287
AK097143	chr6:141902805-142351554	0.0165908	0		1	1	0	0		0	0	0	1	1	1	1	1	1
AK097158	chr7:150130741-150145228	1.10089	0.610491	-0.850632	1	1		2.13122				-3.18058	1	0.850021	1	1	1	0.998287
AK097161	chr3:159631188-159924879	0.0136441	0.046733	1.77617	1	1	0	0	inf		0	0	1	1	1	1	1	1
AK097190	chr3:72084669-72150108	1.56447	1.09121	-0.519753	1	1	3.25326	2.63416	-3.72198	inf	0	-4.6348	0.947132	1	1	1	1	0.998287
AK097193	chr1:61125302-61291256	0.0626439	0.26085	2.05797	1	1	inf			inf	0	-0.0327687	1	1	1	1	1	1
AK097240	chr7:30555927-30673646	5.32862	3.27667	-0.701529	0.82285	0.999819	2.62763	2.88992	2.22356	-3.47992	0	0.101064	0.994592	0.859761	0.992776	0.946858	1	0.998287
AK097242	chr5:159614373-159665729	0.104077	0.555481	2.41609	1	1	-0.138409	-0.410857	0.501089	inf	0	inf	1	1	1	0.107181	1	1
AK097283	chr17:77906142-77912277	3.34	2.28845	-0.545481	0.42625	0.999819	0.644444	0.368207	-1.10981	0.0979733	-3.76575	-0.100786	0.994592	0.956618	0.976644	1	0.687725	0.998287
AK097288	chr5:52251186-52255037	4.5734	2.43975	-0.906534	0.2349	0.999819	-0.930878	0.985869	-2.39394	-1.60805	-0.967932	-0.620847	0.99098	0.910128	0.954519	0.942659	0.861458	1
AK097289	chr7:102004329-102067129	1.32894	0.760658	-0.804961	1	1	-1.44187	2.57121	0.766207			-0.276742	0.99533	1	1	1	1	1
AK097351	chr19:49834803-49865714	1.36695	1.64629	0.26826	1	1	3.16996	-0.42082	inf		0	-0.0663094	0.982909	1	1	0.928078	1	1
AK097370	chr19:41314348-41316674	1.01429	0.985713	-0.0412278	1	1	1.51293	-0.411406	1.44784	-0.795517		-0.710444	1	1	1	1	1	0.998287
AK097381	chr19:21666175-21685726	0	0	0	1	1	0	0	0	0	0	0	1	1	1	1	1	1
AK097428	chr7:115915661-115926718	0.603389	0.241336	-1.32204	1	1	inf	inf	-3.50039	-3.25514	0	3.13882	1	1	0.954519	1	1	1
AK097432	chr15:82637132-83195247	0.0613463	0.292605	2.25391	1	1		1.17385	2.08569	inf	0	inf	1	1	1	1	1	1
AK097446	chr11:70313961-70935842	1.95636	4.65914	1.25189	0.55915	0.999819	3.98699	inf	4.62962	inf		2.2895	0.947132	1	0.954519	1	0.0779513	1
AK097447	chr9:84543342-84592004	0.0151076	0.0344943	1.19109	1	1	0	0	inf		0	0	1	1	1	1	1	1
AK097453	chr16:29454225-30257122	0.924177	1.38071	0.579167	1	1	inf	0.83418	-3.55945	-1.7587	inf	-2.53303	1	1	0.954519	1	0.692273	1
AK097457	chr3:128181281-128191160	0	0	0	1	1	0	0	0	0	0	0	1	1	1	1	1	1
AK097470	chr7:136553398-136849088	0	0.221484	inf	1	1	0	0	0	0	inf	0	1	1	1	1	1	1
AK097472	chr16:29454225-30257122	0.168193	0.19759	0.232391	1	1	0.513701	0	0	2.30571	0		1	1	1	1	1	1
AK097474	chr10:2047666-2056542	0	0.0147723	inf	1	1	inf	0	0	0	0	0	1	1	1	1	1	1
AK097493	chr19:32516767-32531305	0	0.239174	inf	1	1	0	inf	0	0	0	0	1	1	1	1	1	1
AK097499	chr7:64434829-64467121	14.2284	16.5687	0.219687	0.89825	0.999819	1.11729	-1.18575	0.902735	2.4192		0.0220249	0.99533	0.933174	0.992776	0.975453	1	0.998287
AK097500	chr17:10286460-10527200	0.0870002	0		1	1	0	0		0	0		1	1	1	1	1	1
AK097508	chr3:125822407-125929009	0	0	0	1	1	0	0	0	0	0	0	1	1	1	1	1	1
AK097510	chr5:74443061-74532703	0.899282	0.904292	0.00801467	1	1	0.861093	-0.794554	-0.329513	-0.0849522	0	4.28908	1	0.931404	1	1	1	1
AK097513	chr17:47325600-47333811	0.0288501	0.259885	3.17123	1	1		inf	inf	2.72238	0	0	1	1	1	1	1	1
AK097516	chr20:3087556-3140540	0.128104	0.305997	1.2562	1	1		inf	1.08406	2.23656	0	0.384848	1	1	1	1	1	1
AK097527	chr16:29454225-30257122	0	0.018019	inf	1	1	0	0	0	inf	0	0	1	1	1	1	1	1
AK097539	chr6:26472172-26482737	1.627	0.398546	-2.0294	1	1	1.44683	-3.87009	-3.93603	-2.08473	0	-0.771295	1	1	0.954519	1	1	0.998287
AK097541	chr11:43902356-43942476	1.8927	2.79235	0.561039	0.69605	0.999819	2.61007	0.17297	-3.37501	-1.67022	2.59111	0.139092	0.966802	1	0.958779	1	0.836715	0.998287
AK097548	chr5:158758525-158789842	0	0	0	1	1	0	0	0	0	0	0	1	1	1	1	1	1
AK097571	chr1:53793904-53802889	0.370865	0		1	1	0	0	0	0	0		1	1	1	1	1	0.299391
AK097585	chr6:19068773-19180711	0	0	0	1	1	0	0	0	0	0	0	1	1	1	1	1	1
AK097590	chr19:52897579-52901010	6.72919	1.44762	-2.21675	0.1061	0.999819	0.207405	-4.55252	-3.10171	-2.0897		-0.222855	0.995494	0.802939	0.954519	0.975453	1	0.998287
AK097607	chr7:132333552-132413528	0	0	0	1	1	0	0	0	0	0	0	1	1	1	1	1	1
AK097613	chr18:6919494-6929868	0.0533996	0.0149042	-1.84111	1	1	0	0	0		0	inf	1	1	1	1	1	1
AK097622	chr17:47535222-47539111	0	0	0	1	1	0	0	0	0	0	0	1	1	1	1	1	1
AK097624	chr10:86953176-86958694	0	0	0	1	1	0	0	0	0	0	0	1	1	1	1	1	1
AK097625	chr6_ssto_hap7:1132307-1243004	0.0223809	0.186834	3.06141	1	1	4.86299	2.04094	0	inf	0	0	1	1	1	1	1	1
AK097649	chr2:89065418-89106125	0.796089	0.943074	0.24444	1	1		inf	-0.468455	inf	0	inf	0.947132	1	0.994002	1	1	1
AK097654	chr11:18621350-18656020	0.282449	1.31537	2.2194	1	1	0	inf	0.730783	2.66122	inf	2.79387	1	1	1	1	1	0.998287
AK097655	chr10:87337487-88126250	0.148875	2.16562	3.8626	1	1		inf	inf	0	0	0.383235	1	1	0.954519	1	1	1
AK097658	chr17:58042456-58096336	0.0313525	0.121055	1.94901	1	1	0	-0.412768	0	15.5189	0	15.0995	1	1	1	1	1	1
AK097685	chr19:9732180-9745397	2.09708	0.696427	-1.59034	1	1	-1.04421	-3.41823	11.4189	10.6935	-0.992907	-0.00648566	0.99497	0.802939	1	1	1	1
AK097686	chr5:113698015-114109110	0.574664	0.0481968	-3.57571	1	1	inf	0	0		0	0	1	1	1	0.295252	1	1
AK097694	chr16:89334034-89556969	3.08001	2.7328	-0.172553	0.8898	0.999819	1.18162	-1.41213	0.668938	-0.90088	-1.20838	0.11803	0.994592	0.802939	0.982096	0.98825	1	0.998287
AK097701	chr4:120299286-120326770	0.150533	0.0704751	-1.0949	1	1		inf		-2.67029	0	inf	1	1	1	1	1	1
AK097702	chr7:64330549-64391953	0.488162	0.200654	-1.28265	1	1	0.275977	0	-1.4996	-2.34803		inf	1	1	1	0.972959	1	1
AK097705	chr7:100183955-100205801	0.240832	0.966992	2.00548	1	1	3.59741	inf	-0.174871	1.41883	0		0.962986	1	1	1	1	1
AK097706	chr9:109625377-109865269	2.85933	3.14195	0.135984	0.9621	0.999819	-1.04956	1.75858	-0.703146	-0.489391	0	3.67924	0.995494	0.903194	0.994002	0.992368	1	0.998287
AK097709	chr3:49586738-49591799	0	0	0	1	1	0	0	0	0	0	0	1	1	1	1	1	1
AK097713	chr6_ssto_hap7:837733-841881	0	0	0	1	1	0	0	0	0	0	0	1	1	1	1	1	1
AK097722	chr1:84041473-84326679	0.401821	1.039	1.37057	1	1	-1.14045	inf	1.89125	inf	0	0.332711	1	1	0.982867	1	1	1
AK097759	chr19:52800425-52870375	1.91288	1.20224	-0.670026	1	1	1.4541	-1.55705	-0.20177	-1.13775		-1.33214	1	1	0.994566	0.992265	1	0.998287
AK097779	chr14:31343740-31562634	0.890897	0.10129	-3.13676	1	1	-1.06172	0.340026	-2.15075		0		1	1	1	1	1	0.998287
AK097791	chr22:38030660-38062939	0.492486	0.740759	0.588921	1	1		inf	inf	-1.51346	0	-2.5887	1	0.802939	1	1	1	0.998287
AK097794	chr3:158263008-158288855	0.40698	0.287796	-0.499913	1	1	1.02908	-2.41266		-2.08552	0.592197	-1.02908	1	1	1	1	1	1
AK097800	chr4:77356252-77704403	0.0971286	0.0839645	-0.210117	1	1		0	0	0	0	inf	1	1	1	1	1	1
AK097803	chrX:3782438-3799884	0	0	0	1	1	0	0	0	0	0	0	1	1	1	1	1	1
AK097805	chr11:102654406-102714342	0.0227932	0.107502	2.23769	1	1	0	inf	0	inf	0	-1.09325	1	1	1	1	1	1
AK097814	chr1:1571099-1677431	1.9597	1.74521	-0.167232	1	1	-2.2472	0.786703	0.344474	-0.730059	0	0.47457	0.993736	0.956618	0.994002	1	1	1
AK097816	chr13:61491134-61515902	0	0	0	1	1	0	0	0	0	0	0	1	1	1	1	1	1
AK097820	chr11:119252519-119397374	0.607944	0.0358304	-4.08468	1	1	inf			-4.67033	0		1	1	1	0.928078	1	1
AK097829	chr15:93855785-94098099	0.121701	0		1	1	0	0		0	0	0	1	1	1	1	1	1
AK097836	chr20:8000548-8008603	0	0.0847675	inf	1	1	inf	0	inf	0	0	0	1	1	1	1	1	1
AK097853	chr6:43812607-43820054	0	0	0	1	1	0	0	0	0	0	0	1	1	1	1	1	1
AK097866	chr20:59827558-60512299	0	0.154478	inf	1	1	0	inf	0	0	0	0	1	1	1	1	1	1
AK097891	chr16:25043064-25044093	8.26466	1.97054	-2.06836	0.0569	0.999819	1.92532	-4.13822	0.400929	-5.15285		2.2271	0.967776	0.802939	0.994002	0.928078	0.229582	0.998287
AK097893	chr5:52405686-52410953	0.415785	0.52389	0.333426	1	1	-2.30886	1.75868	0.0854983	-1.5	0	1.77456	1	1	1	1	1	1
AK097902	chr15:69884467-69905229	0.3475	0.0714512	-2.28198	1	1		0	0	-2.89245	0	inf	1	1	1	0.928078	1	1
AK097910	chr7:129984629-130009387	0	0	0	1	1	0	0	0	0	0	0	1	1	1	1	1	1
AK097921	chr1:158169170-158173667	0	0	0	1	1	0	0	0	0	0	0	1	1	1	1	1	1
AK097922	chr2:136545414-136594750	0.224542	0.106844	-1.07148	1	1	0	0	0	0	0	-1.03058	1	1	1	1	1	1
AK097927	chr2:20068620-20084807	0.212211	0.469272	1.14493	1	1	-0.0505942	inf	12.9597	-1.08293	0	-2.36621	1	1	0.954519	1	1	1
AK097934	chr2:242912833-242919427	8.00014	7.15213	-0.161653	0.83575	0.999819	1.86585	-1.74983	-1.58114	-0.224468	0	-0.206132	0.947132	0.802939	0.954519	0.992265	1	0.998287
AK097952	chr2:65073263-65090760	0.273226	0.0915832	-1.57694	1	1	inf				0	-1.03121	1	1	1	1	1	1
AK097957	chr12:6949117-6960456	0.714064	1.83817	1.36414	1	1	3.43191	inf	0	-0.0512908	0	1.17556	0.950481	1	1	0.996345	1	0.998287
AK097964	chr16:29454225-30257122	0.0254755	0.211063	3.05049	1	1	inf	0	0	inf	0	0.970034	1	1	1	1	1	1
AK098017	chr16:3039054-3044510	0.105336	0		1	1	0	0	0		0	0	1	1	1	1	1	1
AK098067	chr20:45838380-45985474	5.43779	5.22668	-0.0571254	0.96705	0.999819	-3.04384	-0.0539812	1.70228	0.0490162		0.404281	0.969825	0.992533	0.992776	0.996081	1	0.998287
AK098095	chr7:140419137-140421887	14.4015	15.6712	0.121894	0.8248	0.999819	-0.423593	-1.08887	-0.505219	0.237147	2.58912	0.372134	0.99533	0.858247	0.992776	0.992265	0.68889	0.998287
AK098126	chr4:120113927-120133667	0.819224	0.36511	-1.16593	1	1	inf	inf	0	2.91489			1	1	1	1	0.296549	1
AK098198	chr10:116190869-116538327	1.92528	4.36237	1.18005	0.7556	0.999819	4.21265	inf		-4.3346		-4.01688	0.950481	0.802939	1	0.938095	1	0.998287
AK098200	chr15:84906669-84908697	0	0	0	1	1	0	0	0	0	0	0	1	1	1	1	1	1
AK098230	chr2:70187225-70314553	4.16548	5.94965	0.514323	0.67185	0.999819	2.03701	3.96282	2.14397	-1.87357	-1.17186	-0.373624	0.965502	0.81246	0.954519	0.933084	1	0.998287
AK098241	chr9:138466770-138478958	0.0131726	0		1	1	0	0	0		0	0	1	1	1	1	1	1
AK098263	chr9:37789212-37867663	0.444865	1.42438	1.6789	1	1	-0.139221	inf	4.29443	2.30723	0	-2.69475	1	1	0.954625	0.98624	1	1
AK098264	chr2:122407564-122494503	0.266417	0.150709	-0.821925	1	1		inf		0		-0.12058	1	1	1	1	1	1
AK098304	chr12:93936239-93969978	7.31701	4.66104	-0.650603	0.61005	0.999819	1.69578	-0.480632	-5.08432	-1.82745	0	0.393457	0.947132	0.962837	0.954519	0.928078	1	1
AK098333	chr4:99792835-99795886	3.63997	2.01529	-0.852938	0.3904	0.999819	2.21252	-0.990731	-3.5282	-0.0846797	-3.11175	-1.10864	0.947132	0.869139	0.954519	1	1	0.998287
AK098403	chr17:79008946-79156964	0.148988	0.221583	0.572658	1	1	-1.72395	0	-0.236552	1.23693	0	inf	1	1	1	1	1	1
AK098438	chr1:21749600-21754300	1.82229	3.40763	0.903017	0.5118	0.999819	inf	2.39566	0	inf	0.880128	0.383434	1	1	1	1	0.87947	1
AK098491	chr17:5185557-5342471	14.456	11.9467	-0.275056	0.8259	0.999819	-0.0316098	-1.17707	-1.16391	0.119213	2.93999	0.356534	0.996169	0.928299	0.992776	0.99464	0.824976	0.998287
AK098548	chr10:95753745-96088146	0.668283	0.288025	-1.21426	1	1	-2.14617			inf	0	0.981356	1	1	1	1	1	1
AK098560	chr13:64402979-64418258	0.0228072	0		1	1	0	0	0		0	0	1	1	1	1	1	1
AK098570	chr5:29162522-29172465	0	0	0	1	1	0	0	0	0	0	0	1	1	1	1	1	1
AK098638	chr17:26904584-26972173	1.78536	0.925182	-0.948408	1	1	-0.703347	inf		-0.427734	0	-2.34693	0.995494	1	0.954519	1	1	0.998287
AK098641	chr12:98107189-98150295	0	0.0919072	inf	1	1	0	inf	inf	inf	0	0	1	1	1	1	1	1
AK098656	chr16:80600690-80603584	0	0	0	1	1	0	0	0	0	0	0	1	1	1	1	1	1
AK098660	chr3:114057524-114866127	1.46352	2.73824	0.903803	0.7902	0.999819	2.92972	0.587478	1.08367	-1.44804	0	-0.270446	0.99098	1	0.992776	0.991732	1	1
AK098665	chr6:18522977-18723129	0.0172352	0		1	1	0	0	0	0	0		1	1	1	1	1	1
AK098676	chr16:52116976-52119021	0	0	0	1	1	0	0	0	0	0	0	1	1	1	1	1	1
AK098705	chr5:168093071-168728133	5.71824	2.26414	-1.33661	0.64075	0.999819	1.00532	-2.55999	-5.08717	-2.94821		0.97223	0.995494	0.925199	0.954519	0.967804	1	0.998287
AK098715	chr2:27548720-27579868	0	0.134929	inf	1	1	inf	0	0	inf	0	0	1	1	1	1	1	1
AK098727	chr22:38349673-38384341	0.475426	0.078894	-2.59123	1	1	0			inf	0		1	0.802939	1	1	1	1
AK098763	chr3:147657791-147660801	0.0186845	0		1	1	0		0	0	0	0	1	1	1	1	1	1
AK098783	chrX:45707326-45710447	13.8372	19.2228	0.474268	0.48895	0.999819	-1.84675	2.79757	3.52937	-0.593213	-5.7754	3.28614	0.947132	0.802939	0.597368	0.98825	0.70967	0.53646
AK098818	chr13:21946715-21948651	7.94295	13.9596	0.813507	0.2163	0.999819	0.147018	1.35562	0.566383	-0.841306	1.71653	0.403186	0.995494	0.839731	0.992776	0.98825	0.735816	0.998287
AK1	chr9:130628760-130640022	4.95745	2.68625	-0.884006	0.29725	0.999819	-3.53669	1.09765	0.758513	2.34126	-4.47602	-0.447514	0.947132	0.907483	0.992776	0.928078	0.714313	0.998287
AK122718	chr9:78923561-78974803	0.270913	2.20217	3.02302	1	1		inf	inf	7.09522	0	5.91961	1	1	1	0.928078	1	0.998287
AK122764	chr19:55525076-55580914	2.48359	13.4701	2.43925	0.23185	0.999819	-3.31899	2.40913	-0.925286	inf	inf	-0.427879	0.981597	0.856496	0.992776	0.928078	0.687725	0.998287
AK122786	chr2:61074894-61108449	0.105121	0		1	1	0	0		0	0	0	1	1	1	1	1	1
AK123067	chr10:43169007-43187207	0.0274587	0		1	1	0	0	0		0	0	1	1	1	1	1	1
AK123100	chr17:13932608-14111992	2.64596	5.76358	1.12317	0.29425	0.999819	0.461308	1.17305	0.648004	3.57771	4.00601	-0.0310394	0.995494	0.920255	0.992776	0.940376	0.714313	0.998287
AK123120	chr2:13106912-13147138	0.190152	0.0603315	-1.65617	1	1	0			-1.67019	0	inf	1	1	1	1	1	1
AK123141	chr7:63813368-63817011	6.14589	3.59486	-0.773685	0.2914	0.999819	-0.271769	-3.08193	-0.489457	1.44093	1.79956	-0.794608	0.995494	0.802939	0.992776	0.945855	0.783899	0.998287
AK123177	chr1:208039465-208042417	17.0635	13.4549	-0.342781	0.61385	0.999819	-1.71899	0.960904	1.47762	-0.614042	-2.21639	-0.131365	0.947132	0.892414	0.954519	0.98825	1	0.998287
AK123181	chr12:122150657-122231594	4.80481	2.65557	-0.855457	0.58925	0.999819	1.5345	-1.42238	-2.1608	-0.254595		-0.884683	0.99497	0.923938	0.954519	0.992368	1	0.998287
AK123194	chr9:13406461-13431328	0.0391439	0		1	1	0	0	0	0	0		1	1	1	1	1	1
AK123199	chr1:114356439-114447741	0.522615	1.31807	1.3346	1	1	2.19897	0.0494952	inf	0.706897	0	-0.131367	0.9888	1	1	1	1	1
AK123261	chr22:30116343-30163000	0.0251572	0.270214	3.42506	1	1	0	inf	inf	2.04033	0		1	1	1	1	1	1
AK123263	chr17:13680148-13695867	0.4398	0.95533	1.11915	1	1	4.5056	1.91118	0.0862077		0	2.55087	1	1	1	1	1	0.998287
AK123272	chr12:65277553-65371298	0.808969	0.108189	-2.90254	1	1		inf	-1.49834	0	0	0.55011	0.0134463	1	1	1	1	1
AK123292	chr4:108745720-108874611	0.85029	1.24416	0.549151	1	1	-0.723273	2.54338	0.96069	-0.977727		-0.927201	1	1	0.994002	1	1	1
AK123298	chr2:179387553-179672150	0.0343781	0.100789	1.55178	1	1	-0.19662	inf	0	0	0		1	1	1	1	1	1
AK123300	chr7:6703604-6714110	0.817789	1.44858	0.824839	1	1	3.31749	1.49343		1.08408	0	-0.763919	1	0.874386	1	1	1	1
AK123388	chr20:57022721-57026150	5.84401	11.0957	0.924973	0.1287	0.999819	0.953518	2.10217	0.781065	0.186069	2.64411	0.363245	0.969394	0.802939	0.983401	0.992265	0.70967	0.998287
AK123440	chr10:25940640-26021864	0.0347287	0.0193953	-0.840424	1	1	inf	0	0	0		0	1	1	1	1	1	1
AK123450	chr1:65720144-65881552	0.500928	0.537041	0.10043	1	1	4.18131	0	-2.05377	0	0	1.55536	0.947132	1	0.976644	1	1	1
AK123453	chr2:74375171-74377170	1.40187	2.61354	0.898652	0.4965	0.999819	0.71038	1.63921	-3.02167	2.99751	inf	-0.181542	0.99533	1	0.954519	0.928078	0.181812	0.998287
AK123459	chr13:76194569-76434004	7.57808	15.7771	1.05793	0.5704	0.999819	-2.23468	inf	3.51853	0.434292	inf	0.970441	0.947132	0.802939	0.964252	0.992265	0.70967	0.998287
AK123483	chr11:565659-568420	1.33828	1.36696	0.03059	1	1	4.03014	-0.411872	1.40653	3.37422		1.96885	0.947132	1	1	1	0.138175	1
AK123487	chr2:166713987-166810348	0.74957	0.650345	-0.204857	1	1	-0.504847	inf	-2.08461	-1.23708	0	2.28947	1	1	1	1	1	1
AK123543	chr5:158527689-158544486	0.305721	0.42183	0.464445	1	1	5.07101						0.947132	1	1	1	1	1
AK123582	chr16:84224722-84230772	0.131055	1.03572	2.98239	1	1		inf	4.89088	4.55899	11.4968	inf	1	1	0.954519	0.928078	1	1
AK123584	chr13:100143728-100148992	1.94249	1.05366	-0.882497	1	1	-1.82276	2.58925	-2.49876	0.0996601	inf	-3.29712	0.947132	1	1	1	1	0.998287
AK123617	chr2:113963502-113966973	4.59143	1.79196	-1.35741	0.151	0.999819	-1.07048	3.75967	1.60628	0.578396	-3.27852	1.32218	1	1	0.964609	0.992265	0.687725	0.998287
AK123630	chr22:42486936-42532702	0	0.22395	inf	1	1	0	0	inf	0	inf	0	1	1	1	1	1	1
AK123632	chr22:37099962-37117494	0	0	0	1	1	0	0	0	0	0	0	1	1	1	1	1	1
AK123660	chr8:67976602-68255912	0.648803	0.604895	-0.101097	1	1	-1.68915	0.594069	-0.891176	1.82634	0	-0.00675487	1	1	1	1	1	1
AK123700	chr15:57592562-57599965	0.11311	0.291619	1.36636	1	1	0	inf	inf	0	0	-2.78075	1	1	1	1	1	1
AK123703	chr1:113739503-113748875	0	0	0	1	1	0	0	0	0	0	0	1	1	1	1	1	1
AK123722	chr21:34602230-34669520	19.5809	21.576	0.139979	0.8593	0.999819	-0.303796	1.43771	0.804152	0.155592	0.607004	-1.35909	0.995494	0.826965	0.991853	0.992265	0.959322	0.998287
AK123758	chrX:39868528-39871435	0.0123481	0.0417761	1.75839	1	1		0	inf	0	0	0	1	1	1	1	1	1
AK123766	chr2:67313577-67516371	0.164823	0.252727	0.616665	1	1		inf	-0.400474	-1.08511	0	0	1	1	1	1	1	1
AK123771	chr17:76000317-76107880	2.09492	3.14304	0.585262	0.8656	0.999819	-0.913945	0.863276	inf	0.144199		-3.00338	1	0.947571	0.954519	1	1	0.998287
AK123801	chr6:139790131-139795733	0.0178791	0		1	1	0	0	0	0	0		1	1	1	1	1	1
AK123816	chr5:151998524-152351909	0	0.0128286	inf	1	1	0	0	0	0	0	inf	1	1	1	1	1	1
AK123826	chr16:71481512-71523254	0.103958	2.05388	4.30428	1	1	3.18366	inf	4.06805	inf	0	2.18832	1	0.802939	0.954519	1	1	1
AK123838	chr12:130636130-130646768	0.0406019	0.308229	2.92438	1	1	0		0	2.74457	0	15.0938	1	1	1	1	1	1
AK123843	chr17:39558667-39581301	0.00859434	0.0235038	1.45144	1	1	0	0		inf	0	0	1	1	1	1	1	1
AK123852	chr21:47063682-47362367	0.106383	0.0814856	-0.384648	1	1	inf	inf	0	0	0		1	1	1	1	1	1
AK123868	chr5:70647681-70742169	6.35E-05	3.26E-05	-0.962	1	1	0		inf	0	0		1	1	1	1	1	1
AK123872	chr20:36611424-36661833	2.37721	2.10406	-0.17609	0.92095	0.999819	-0.373011	-1.99592	0.529513	2.60534		-1.17105	1	0.920766	0.994002	0.960317	1	0.998287
AK123889	chr6_ssto_hap7:3571287-3581417	3.54317	1.31784	-1.42687	0.1378	0.999819	-4.91897	-0.995228	-5.08303	-2.285	4.98055	2.96465	0.947132	1	0.954519	0.928078	1	1
AK123890	chr4:90645250-90761746	0	0	0	1	1	0	0	0	0	0	0	1	1	1	1	1	1
AK123891	chr22:32896531-32898414	0.477189	0.599648	0.329555	1	1	-1.55505	inf	2.08435	1.23665	0	-1.2531	1	1	1	1	1	1
AK123913	chr4:80413746-80497612	0.398991	0.617801	0.630785	1	1	inf		0	-3.99203	0	-2.2015	0.0854235	1	1	1	1	1
AK123934	chr2:30573783-30575295	0	0	0	1	1	0	0	0	0	0	0	1	1	1	1	1	1
AK123947	chr11:121899036-122238467	7.62248	8.74434	0.198089	0.914	0.999819	2.67543	1.60938	-2.02836	0.205376		0.998514	0.994592	0.90286	0.984627	0.994264	1	0.998287
AK123961	chr7:22602962-22613615	0.207579	0.172286	-0.268856	1	1		inf	0	0	0		1	1	1	1	1	1
AK123976	chrX:119170200-119280760	4.5806	2.35057	-0.962527	0.3745	0.999819	0.457798	0.647273	-1.66506	-1.13956		1.82234	0.995494	0.945064	0.968215	0.987643	0.0207683	0.998287
AK124028	chr1:68167148-68698253	2.58186	0.74391	-1.79521	0.6966	0.999819	3.07656	-0.809897	-1.04924	-2.14497		-1.63657	0.986803	1	1	1	0.687725	1
AK124052	chr19:17003762-17137625	4.40616	4.33451	-0.0236542	0.9823	0.999819	0.568565	-1.1265	1.29212	-0.303791		2.5981	0.99533	0.84328	0.959503	0.992265	1	0.998287
AK124056	chr1:225888305-225939945	0	0.0381603	inf	1	1	0	0	0	0	0	inf	1	1	1	1	1	1
AK124062	chr4:79567337-79604337	1.59364	0		1	1	0	0	0	0	0		1	1	1	1	1	0.998287
AK124066	chr12:68383224-68415107	1.88699	1.07413	-0.812921	1	1	-1.72526	-2.28672	1.66901	inf	0	-0.0301482	0.977264	0.803064	1	1	1	1
AK124069	chr1:159141376-159172932	0.537684	0.516936	-0.0567714	1	1	3.31179	1.25014	-2.16779	-1.49387	0	-0.511848	1	1	1	1	1	1
AK124079	chr8:144816309-144828507	1.46387	7.03485	2.26473	0.0161	0.999819	-1.83878	3.36178	4.26404	2.20062	-0.0889334	6.92026	1	0.802939	0.954519	0.928078	1	0.998287
AK124096	chr11:71116791-71134400	0.0297509	0.0129268	-1.20256	1	1	0	0		0	0	-0.0320691	1	1	1	1	1	1
AK124118	chr5:7301437-7306827	0	0	0	1	1	0	0	0	0	0	0	1	1	1	1	1	1
AK124121	chr10:94178242-94180347	0	0.0457973	inf	1	1	0	0	0	inf	0	inf	1	1	1	1	1	1
AK124126	chr9:72658496-72873782	2.72795	2.34595	-0.217642	0.9173	0.999819	1.15217	-1.07931	-4.95473	1.43512		4.12851	0.99497	1	0.954519	0.992073	1	1
AK124130	chr5:68921202-70407863	0	0	0	1	1	0	0	0	0	0	0	1	1	1	1	1	1
AK124131	chr15:24409925-24415095	0.0916157	0.224597	1.29367	1	1	inf	inf	1.35053		0	-13.2808	1	1	1	1	1	1
AK124136	chr9:72658496-72873782	17.7996	2.07235	-3.1025	0.07615	0.999819	0.487815	-2.87162	-1.65283	-1.79583		1.45512	0.995494	0.803887	0.992776	0.97615	0.687725	1
AK124173	chr6:138144811-138204445	3.30726	2.87382	-0.202671	0.93815	0.999819		-5.1307	inf	-0.0852136	1.46164	-1.49068	1	0.802939	1	1	0.881376	1
AK124179	chr11:110199129-110278336	0	6.82E-06	inf	1	1	0	0	0	inf	inf	0	1	1	1	1	1	1
AK124194	chr21:25801053-25862621	0.0893921	0.111818	0.322938	1	1	-2.13813	0.17431	0	2.2372	0	inf	1	1	1	1	1	1
AK124197	chr1:14026734-14151572	1.16484	0.751354	-0.632565	1	1	-0.800723	3.87636	-1.36359	0.0766501	0	-1.07779	1	1	0.994002	1	1	1
AK124220	chr17:37213271-37309485	0.56953	0.319788	-0.832659	1	1	0	1.54798	0	-1.30108	0		1	1	1	0.990636	1	1
AK124226	chr10:129979399-130115990	0.0303281	0.0087848	-1.78757	1	1	0	0	0		0	-0.0347089	1	1	1	1	1	1
AK124233	chr13:111530887-111567416	35.656	20.6629	-0.787102	0.3159	0.999819	-0.697972	-1.87417	-0.983101	-0.0120179	0.993358	-1.03055	0.99497	0.834294	0.992776	0.996737	0.873342	0.998287
AK124256	chr8:65285884-65295840	0	0	0	1	1	0	0	0	0	0	0	1	1	1	1	1	1
AK124262	chr8:61315770-61326377	0.0942788	1.00362	3.41214	1	1	inf	inf	4.70038		0		1	1	0.954519	1	1	1
AK124272	chr4:70066052-70082484	0	0	0	1	1	0	0	0	0	0	0	1	1	1	1	1	1
AK124295	chr8:23082733-23088439	2.12049	0.928892	-1.19082	1	1	-4.42517	inf	inf	-0.365313		-0.146653	0.947132	1	1	1	1	0.998287
AK124304	chr7:31147441-31151088	3.63885	4.15621	0.191786	0.81435	0.999819	-2.335	1.89565	-1.19983	1.96405		-1.40486	0.947132	0.804423	0.981605	0.928078	1	1
AK124308	chr7:77619733-77621940	0.0844358	0.569623	2.75408	1	1		inf	inf	2.23672	0	2.96885	1	1	1	1	1	1
AK124326	chr11:100554892-100861656	0.01601	0.185833	3.53697	1	1	inf	0	0	inf	0	1.58548	1	1	1	1	1	1
AK124327	chr14:77514515-77547598	0.0659304	0		1	1	0	0	0	0	0		1	1	1	1	1	1
AK124342	chr2:113399408-113403267	0.149028	1.2534	3.07219	1	1	0.860364	3.28868	-0.915246	inf	inf	2.1702	1	1	1	1	1	0.998287
AK124349	chr18:22208145-22242162	0	0.0119567	inf	1	1	0	0	0	0	0	inf	1	1	1	1	1	1
AK124399	chr4:142242282-142247161	0.22586	0.462786	1.03492	1	1	0	3.04872	inf	inf	0	-0.474757	1	1	1	1	1	1
AK124400	chr6:107165326-107235300	0	0	0	1	1	0	0	0	0	0	0	1	1	1	1	1	1
AK124409	chr2:6869300-6910442	0.0159108	0.09199	2.53147	1	1		0	0	0	0	inf	1	1	1	1	1	1
AK124433	chr3:65339906-66024509	0.185576	1.14512	2.62542	1	1	4.79308	inf	-0.898018	1.52164	0	3.8883	0.947132	1	1	1	1	1
AK124439	chr2:27929629-27938599	0	0.0150727	inf	1	1	0	0	0	0	0	inf	1	1	1	1	1	1
AK124484	chr6:155054511-155635626	2.94144	1.45855	-1.01199	0.8211	0.999819	-1.04189	-1.41308	0.170318	-1.6707	0	-1.36676	0.99533	0.81246	0.992776	0.98825	1	0.998287
AK124653	chrX:54219293-54222521	1.09575	1.236	0.173761	1	1	-1.0781	2.49648	0.0866903	1.8629	0	1.11703	0.987765	1	1	1	1	0.998287
AK124673	chr15:26788694-27194345	0.0306008	0.0119615	-1.35517	1	1	0			0	0	-0.0364987	1	1	1	1	1	1
AK124680	chr5:162864576-162877423	3.37033	4.31051	0.35497	0.8257	0.999819	0.762017	-1.53684	0.451066	2.46282		1.8935	0.995494	0.935718	0.994002	0.976404	1	0.998287
AK124682	chr8:22570764-22785421	0.00863626	0.103132	3.57794	1	1	inf	inf		0	0	inf	1	1	1	1	1	1
AK124708	chr1:4000676-4015322	0	0	0	1	1	0	0	0	0	0	0	1	1	1	1	1	1
AK124757	chr6:145946445-146285559	6.11901	7.85444	0.36021	0.8816	0.999819	-0.181394	-0.0254354	0.754361	0.390083	2.92652	0.727596	0.995494	0.981515	0.994002	0.992368	1	0.998287
AK124776	chr3:44159797-44163857	0.0242024	0.0778495	1.68554	1	1	-1.1372	0	1.08732	0	0	inf	1	1	1	1	1	1
AK124820	chr22:27053483-27114949	0.0730873	0		1	1	0	0	0	0	0		1	1	1	1	1	1
AK124832	chr17:49414075-49419932	0.0125791	0.0103708	-0.278501	1	1		0	0	0	0	inf	1	1	1	1	1	1
AK124857	chr3:7994491-8057994	0	0.0306358	inf	1	1	0	0	0	0	0	inf	1	1	1	1	1	1
AK124888	chr7:29035248-29603273	1.01772	1.40188	0.462026	1	1	-0.0307308	inf	-3.61358	2.25646	0	-0.679142	1	1	1	0.97615	1	0.998287
AK124893	chr2:42162507-42180943	0.350323	0.924238	1.39958	1	1	-0.622841	3.04931	1.18664	1.91548	0	0.616356	1	1	0.985816	1	1	1
AK124897	chr2:216476285-216708259	0.0586693	0.201961	1.7834	1	1	inf		inf	inf	inf	-2.62064	1	1	1	1	1	1
AK124928	chr13:46626982-46679211	3.81E-05	4.95E-05	0.376781	1	1	-0.26475	inf		inf	0	-0.0921214	1	1	1	1	1	1
AK124943	chr22:21457304-21476073	0	0	0	1	1	0	0	0	0	0	0	1	1	1	1	1	1
AK124950	chr6:74403625-74538040	0.608995	0.16289	-1.90253	1	1	-3.59951	0	inf	0	0	inf	0.950481	1	1	1	1	1
AK124961	chr20:10004459-10288065	0	0	0	1	1	0	0	0	0	0	0	1	1	1	1	1	1
AK124970	chr1:224189608-224197818	1.77134	1.47865	-0.260562	1	1	-0.479469	0.515125	-0.846859	-0.537325	2.58925	-0.418426	0.995494	1	1	0.992265	1	0.998287
AK124973	chr3:196018089-196065258	0.0270547	0.188329	2.7993	1	1	inf	2.1728	inf	0	0	0	1	1	1	1	1	1
AK125001	chr2:181988563-182264280	0.371009	0.384137	0.0501655	1	1	2.02954	0	1.08396	inf	0		1	1	1	1	1	1
AK125018	chr14:39218544-39417475	0.00018482	0.000222802	0.269642	1	1	inf	inf		0	0	0	1	1	1	1	1	1
AK125042	chr4:170838911-170897053	0.0214541	0.0121713	-0.817771	1	1		0		0	0	0.963568	1	1	1	1	1	1
AK125051	chr2:73511661-73520829	0.0700655	0.0367495	-0.930981	1	1		0	0	-0.0843153	0	-0.0370332	1	1	1	1	1	1
AK125078	chr1:5621768-5728315	0	0	0	1	1	0	0	0	0	0	0	1	1	1	1	1	1
AK125083	chr6:36698468-36700960	0	0	0	1	1	0	0	0	0	0	0	1	1	1	1	1	1
AK125128	chr6:53426086-53481967	0.000397549	0		1	1	0	0	0		0	0	1	1	1	1	1	1
AK125216	chr6:147163036-147708707	0.269206	1.03002	1.93589	1	1	0	inf	inf		0	6.12478	1	1	0.954519	1	1	1
AK125237	chr10:27547690-27577753	0.351225	0		1	1	0	0		0	0	0	1	1	1	1	1	1
AK125248	chr1:89294-237877	0.0716149	0.0409903	-0.804977	1	1		inf		inf	0	inf	1	1	1	1	1	1
AK125257	chr4:175015810-175141549	0	0	0	1	1	0	0	0	0	0	0	1	1	1	1	1	1
AK125288	chrX:91034303-91878226	0.418601	0.0314707	-3.73349	1	1	-0.139676			-3.67014	0		1	1	1	1	1	1
AK125301	chrX:73164158-73513409	29.0346	25.5795	-0.182783	0.85845	0.999819	-0.93189	-0.193357	-0.446545	-0.44567	2.61598	0.193716	0.99497	0.980209	0.994002	0.992265	0.824531	0.998287
AK125310	chr8:128220110-128231333	0.0711615	0.184064	1.37104	1	1		inf	0	inf	0	-2.03194	1	1	1	1	1	1
AK125311	chr7:46727476-46736720	0.289287	0.0596619	-2.27762	1	1	0	inf			0	0	1	1	1	1	1	1
AK125313	chr16:15068598-15233195	0.116471	0.321651	1.46553	1	1	0.86176	3.17401		1.23709	0	0.966432	1	1	1	1	1	1
AK125333	chr12:3490514-3703136	0	0	0	1	1	0	0	0	0	0	0	1	1	1	1	1	1
AK125357	chr1:234861147-234867390	0.0310222	0.0308843	-0.00642625	1	1	inf	0	0	0		0.549442	1	1	1	1	1	1
AK125393	chr15:40986227-40987303	7.48382	6.08361	-0.298847	0.7415	0.999819	-0.0788612	-0.18312	-2.54258	0.543274	inf	-0.468378	0.995494	0.980209	0.954519	0.992265	1	0.998287
AK125397	chr14:22204451-23021096	0	0.17427	inf	1	1	0	inf	inf	inf	0	inf	1	1	1	1	1	1
AK125412	chr11:66036055-66051683	0.886073	0.971925	0.133419	1	1	3.83426		3.6725	0.197376	-2.2509	-3.04928	0.947132	1	1	1	1	1
AK125429	chr7:64035072-64078967	0	0.00695116	inf	1	1	0	0	0	inf	0	0	1	1	1	1	1	1
AK125436	chr15:82637132-83195247	0	0	0	1	1	0	0	0	0	0	0	1	1	1	1	1	1
AK125437	chr1:11782186-11785914	0.0656165	0.214323	1.70765	1	1	inf	1.91181	inf	0	0	-1.25812	1	1	1	1	1	1
AK125463	chr11:70116822-70244568	0.333805	0.215466	-0.63155	1	1	2.64451		-1.50206	-2.6997	0	-2.72845	1	1	1	1	1	1
AK125489	chr16:28467697-29418349	3.20307	1.90323	-0.751007	0.83575	0.999819	2.15781	-2.17748	-2.18847	-1.8222	inf	-0.0309639	0.99497	0.905956	0.981824	0.977848	1	1
AK125500	chr3:49977591-50226507	3.25561	2.90723	-0.163282	0.92455	0.999819	-0.331717	0.238661	-0.547049	-0.22744	inf	-1.03474	0.994592	0.933174	0.984627	0.992265	1	0.998287
AK125516	chr15:62939509-63136827	0.121463	0.164627	0.438681	1	1	inf	inf		-0.821669	0		1	1	1	1	1	1
AK125532	chr3:64501332-64997133	1.84074	1.60899	-0.19413	1	1	0.943663	-0.633538	-2.16229	-0.947417	inf	-0.407449	0.995494	1	0.992776	1	1	0.998287
AK125537	chr19:1815245-1848452	0.0914213	0.0751713	-0.282349	1	1	0.444344			inf	0	0	1	1	1	1	1	1
AK125558	chr3:9908398-10067820	0.382783	0.593418	0.632524	1	1	1.75238	-0.799011	-0.803449	0	0	0	0.99497	1	1	1	1	1
AK125594	chr20:13976145-16033839	0.117733	0.64565	2.45523	1	1	-1.94698	inf	inf	inf	0	inf	1	1	1	1	1	0.998287
AK125599	chr7:150446823-150487835	3.91562	2.58141	-0.601082	0.6493	0.999819	-3.09321	5.61107	1.75284	inf		-3.14045	0.947132	0.802939	0.954519	1	1	0.721042
AK125646	chr7:38381215-38418238	1.21901	1.25305	0.03973	1	1	-1.34704	2.3971	2.54635	1.72279		-1.14229	0.984464	1	0.954519	1	1	0.998287
AK125672	chr17:76108998-76139049	0.482956	0.293177	-0.72012	1	1	-1.60489	inf	inf	0.545713	0	-1.49957	1	1	1	1	1	1
AK125676	chr12:13153375-13192604	0	0	0	1	1	0	0	0	0	0	0	1	1	1	1	1	1
AK125684	chr10:79550550-79686348	2.09738	2.79219	0.412811	0.90525	0.999819	0.423034	-1.649	0.669435	2.62704		1.19147	0.995494	0.915851	1	0.98825	1	0.998287
AK125686	chr19:24097703-24140732	0.734103	0.855225	0.220323	1	1	1.81106	inf		3.11264	0		1	1	0.954519	1	1	1
AK125699	chr10:133781186-133795435	1.97105	3.40403	0.788282	0.5418	0.999819	-1.1944	-1.37332	4.20913	3.84035		-0.257235	0.994592	0.920515	0.954519	1	1	0.998287
AK125701	chr16:70328699-70407279	0.150429	1.20193	2.99819	1	1	4.53786	inf	2.53992	1.53347	inf	1.09776	0.947132	1	1	1	1	1
AK125723	chr1:85731460-86044046	1.3251	0.962181	-0.461717	1	1	-0.81755	-0.360171	0.736632	-1.31615	0	0.835013	0.995494	1	1	0.992265	1	1
AK125726	chr3:128598332-128712986	1.07693	0.126477	-3.08998	1	1	0	0	-0.820909		inf	-4.08483	1	1	1	0.928078	1	1
AK125727	chr14:77228234-77253067	0.908367	0.772314	-0.234087	1	1	2.34886	-4.58513	1.24773	inf		-1.33351	0.994592	0.813421	1	1	1	1
AK125733	chr8:104133259-104298135	0.0964053	0.345757	1.84257	1	1	inf	17.0279		0.464427	0	2.6131	1	1	1	1	1	1
AK125748	chr13:102372162-103054124	1.00514	0.301623	-1.73658	1	1	-4.30427	-3.53308	-3.48307	4.96292		inf	1	1	0.976644	1	1	1
AK125749	chr16:87117167-87336368	0.0303478	0.114496	1.91564	1	1	inf		inf	0	0	0	1	1	1	1	1	1
AK125759	chr1:119573840-119818596	0.576568	0.486357	-0.245475	1	1	1.66046	inf	-2.56318	-0.301332	0	-0.960757	1	1	1	1	1	1
AK125769	chr2:27193524-27250086	0.9458	1.0964	0.213174	1	1	2.03017	1.1027	-1.65236	inf	0	-0.0900501	1	1	1	1	1	0.998287
AK125775	chr4:1243279-1282079	0.189736	0.0283118	-2.74451	1	1	-2.30085			-0.0319519	inf		1	1	1	1	1	1
AK125792	chr1:144146806-146467638	0	0	0	1	1	-0.727161	inf	-0.917717	0.914034	0.0959632	-0.0270297	1	1	1	1	0.820554	1
AK125818	chr16:67906998-67920270	1.16916	2.20204	0.91336	1	1	2.06601	3.82172	0.49038	-1.49333	0	-0.161793	1	0.802939	1	0.978029	1	0.998287
AK125821	chr11:76092356-76125663	0.655798	0.909884	0.472432	1	1	-1.97841	inf	3.87402		0	inf	0.947132	1	0.954519	1	1	1
AK125832	chr17:36337527-36421858	10.3679	47.0093	2.18082	0.039	0.999819	-0.876253	-2.03363	-0.0458561	-0.716191	5.63887	1.27139	0.994592	0.850021	0.996819	0.990426	0.687725	0.998287
AK125849	chr10:134779037-134789858	0.00879478	0		1	1	0		0	0	0	0	1	1	1	1	1	1
AK125858	chr19:35330085-35346208	0.1699	0.250915	0.562513	1	1	2.86333	1.17539	3.40981	2.23763		1.13278	1	1	1	1	1	1
AK125860	chr8:22298595-22402918	5.36173	3.30628	-0.69749	0.4139	0.999819	0.541987	1.29956	-1.93773	-1.77783	-0.63876	-1.02234	0.99533	0.917853	0.954519	0.928078	1	0.998287
AK125871	chr2:69969126-70053594	2.43899	6.73393	1.46517	0.22175	0.999819	0.256398	0.901324	1.85075	-0.192943	4.09659	1.51466	0.995494	0.953157	0.989484	0.993918	0.729258	0.998287
AK125884	chr1:151967006-152015250	0.0708709	0.0916695	0.371247	1	1		inf	inf	-0.0844458	0	inf	1	1	1	1	1	1
AK125932	chr17:34220710-34236953	0.194214	0.725292	1.90092	1	1	5.43283	inf	1.08751	0	0	-1.62143	0.947132	1	1	1	1	1
AK125951	chr4:106580353-106602070	0.276596	0.881269	1.6718	1	1	-1.72224	4.08183	2.30964	-0.569902		4.13394	1	1	1	1	1	1
AK125955	chr14:38080455-38510646	0.0559934	0		1	1	0	0	0		0	0	1	1	1	1	1	1
AK125960	chr2:75155365-75160151	1.24438	2.27311	0.869243	1	1	0	4.11341	-0.787411	0	3.58804	0.349022	1	0.802939	0.992776	1	1	0.998287
AK125965	chr17:39679869-39942964	0	0	0	1	1	0	0	0	0	0	0	1	1	1	1	1	1
AK125982	chr2:132160473-132166617	0	0	0	1	1	0	0	0	0	0	0	1	1	1	1	1	1
AK125994	chr2:111490149-111875799	0.108918	0.0368532	-1.56338	1	1		0	inf	0	0	0	1	1	1	1	1	1
AK125996	chr19:52188615-52208442	2.59741	1.02215	-1.34546	0.74035	0.999819	2.24115	-2.2462	-3.86702	-1.8498	0	0.642057	0.99497	0.905956	1	0.990636	1	1
AK126075	chr18:42747972-43263058	0.647788	0.361077	-0.843215	1	1		inf	0	0.417851	0	-0.0348883	0.947132	1	1	1	1	1
AK126080	chr9:46686630-46748385	0	0.0231236	inf	1	1	0	inf	0	0	0	0	1	1	1	1	1	1
AK126168	chr6:21665002-22214732	0.554314	0.94187	0.764825	1	1	4.25247	3.83601		-1.61628	0	0.0531278	0.947132	1	1	1	1	1
AK126180	chr2:242615156-242626227	0.144014	0.918117	2.67246	1	1	inf	inf	3.8323	inf	0	-1.7168	1	1	0.954519	1	1	1
AK126199	chr5:988108-997423	0.15393	0.010274	-3.9052	1	1	0		0			inf	1	1	1	1	1	1
AK126213	chr5:38758699-38845880	0.953008	0.629435	-0.598432	1	1	-0.947699	inf	-1.08592	inf	0	-1.9776	1	1	0.992776	1	1	0.998287
AK126245	chr9:125699903-125702605	3.65676	3.86033	0.0781586	0.9242	0.999819	0.69036	-0.0333096	-1.17313	0.236739	0	0.383755	0.99497	0.992413	0.982867	0.992265	1	0.998287
AK126248	chr12:9392990-9395635	3.97991	1.25905	-1.6604	0.1053	0.999819	2.23899	inf	-3.14779	-2.50737		-2.0074	0.949719	1	0.954519	0.928078	1	0.998287
AK126253	chr4:185286340-185291024	10.0704	7.78751	-0.37088	0.60805	0.999819	-3.71908	2.28015	1.35426	-0.0420837	0	-0.513175	0.947132	0.802939	0.954519	0.996081	1	0.998287
AK126266	chr4:159045732-159123393	9.85231	3.04235	-1.69527	0.38905	0.999819	1.1886	-1.73986	1.0373	0.706032		-1.59079	0.995494	0.889962	0.992776	1	0.687725	0.998287
AK126278	chr13:113863085-113919391	14.5314	13.3623	-0.121006	0.90925	0.999819	1.27698	1.80452	0.840215	-0.0270635	-6.25325	0.0721906	0.994592	0.870737	0.992776	0.996615	0.700739	0.998287
AK126286	chr15:101420008-101610315	3.04255	2.99941	-0.0206029	0.99185	0.999819	0.940321	-1.52149	0.430251	2.80784	0	1.85276	0.995494	0.925592	1	1	1	0.998287
AK126307	chr3:577913-887698	1.1545	1.03042	-0.164037	1	1	1.01473	-0.0474453	-2.67828	0.0150627	inf	-0.11	1	1	1	0.996705	1	0.998287
AK126318	chr17:56066402-56072211	31.2192	33.0648	0.0828635	0.88645	0.999819	0.251791	-1.28984	-1.11281	1.66725	3.47632	0.58843	0.995494	0.80423	0.954519	0.928078	0.558389	0.998287
AK126334	chr6:53426086-53481967	7.42E-06	0		1	1	0	0	0		0	0	1	1	1	1	1	1
AK126351	chr2:159313475-159591514	16.0886	15.4709	-0.0564885	0.9596	0.999819	0.163479	-1.11909	-1.14346	0.597638	2.2736	0.353147	0.995494	0.905956	0.992776	0.992265	0.842783	0.998287
AK126380	chr11:1994988-1999674	0.0700592	0.0245056	-1.51546	1	1	1.44806	0			0	inf	1	1	1	1	1	1
AK126420	chr11:117075682-117102811	4.4421	1.93466	-1.19916	0.3511	0.999819	3.84497	-1.67153	-0.554087	-1.85002		1.00028	0.947132	0.901629	0.994002	0.928078	0.687725	1
AK126429	chr17:72427666-72446719	0.250533	0.298473	0.2526	1	1	inf	-1.22443	inf	inf	0	inf	1	1	1	1	1	1
AK126491	chr10:80008496-80311111	0.145699	0.306281	1.07187	1	1		inf	1.16519	0	0		1	1	1	1	1	1
AK126511	chr22:24080869-24093279	4.04638	5.17537	0.35503	0.69625	0.999819	-0.561951	2.55653	0.602208	0.358171	-0.260155	-0.688579	0.99533	0.848449	0.992776	0.992265	1	0.998287
AK126532	chr19:4791727-4795569	2.87648	0.590132	-2.2852	0.25535	0.999819	0.139274	-0.482203	0.82548			inf	1	1	1	1	0.687725	1
AK126539	chr16:11536046-11585611	0.159478	0		1	1	0	0	0	0	0		1	1	1	1	1	1
AK126569	chr5:126381050-126409172	18.5128	6.08319	-1.60563	0.02635	0.999819	0.920839	-3.50821	0.176623	1.56585		0.172744	0.981354	0.592048	0.994566	0.928078	0.006555	0.998287
AK126616	chr5:177378198-177384894	0.265258	0.797409	1.58792	1	1		inf	inf	inf	0	-1.60579	1	1	1	1	1	1
AK126635	chr11:842823-867116	2.63851	1.58749	-0.732977	0.5492	0.999819	0.859819	-2.08202	3.33211	-2.94331	0.59139	-1.08927	1	0.828678	0.954519	0.928078	1	0.998287
AK126656	chr3:184053716-184064062	5.47244	2.9011	-0.915584	0.3069	0.999819	-0.786306	1.00563	-0.29465	-0.253435	-3.76025	-0.136316	0.99533	0.923965	0.994002	0.992265	0.714313	0.998287
AK126693	chr19:1383525-1396466	0.245835	0.481976	0.971269	1	1	4.83769	inf		1.5981	0	1.56074	0.947132	1	1	1	1	1
AK126717	chr20:2454888-2455853	0.864501	3.07848	1.83228	0.29555	0.999819	-0.486924	0	5.80605	inf	0	0.980791	0.995494	1	0.954519	1	1	1
AK126744	chr20:60807015-60811355	0.0169769	0.0200339	0.238872	1	1	0	inf	0	0		inf	1	1	1	1	1	1
AK126798	chr16:16411465-16421969	0	0	0	1	1	0	0	0	0	0	0	1	1	1	1	1	1
AK126814	chr11:43283053-43290919	0.0362464	0.0801248	1.14441	1	1		inf	0		inf	inf	1	1	1	1	1	1
AK126817	chr12:98879321-98897633	0.0188709	0.101684	2.42986	1	1	2.18174	0	0	0	0	inf	1	1	1	1	1	1
AK126833	chr1:117035644-117041834	0.268199	0.241246	-0.152799	1	1	-3.13904	2.7586	2.08539	0	0	-3.20252	1	1	1	1	1	1
AK126852	chr16:88121646-88134565	0.0584948	0.0919519	0.65257	1	1	0.862401	inf	inf	inf	0	-1.03536	1	1	1	1	1	1
AK127026	chr7:72349935-72772641	0.376228	0.262553	-0.518998	1	1	-0.945003	-2.21769	0.0868541	0.615855	0.588281	-2.03516	1	1	1	1	1	1
AK127048	chr7:1855427-2272583	0.102449	0.179806	0.811534	1	1		0.590192	3.08756	1.50057	0	0.448895	1	1	1	1	1	1
AK127065	chr3:42695175-42700837	18.9414	14.619	-0.373699	0.58815	0.999819	-0.0303541	-1.67715	-0.529584	1.29241		-0.990458	0.996043	0.808618	0.992776	0.928078	0.0264403	0.998287
AK127087	chr9:94972624-95056038	1.04228	6.03709	2.53411	0.24235	0.999819	-0.824242	2.00128		1.86545	7.54162	1.31344	0.995494	1	1	0.990636	0.687725	0.998287
AK127120	chr6:168067523-168079903	0.0282144	0.131094	2.21609	1	1	0	inf	inf		0	inf	1	1	1	1	1	1
AK127124	chr2:131595027-131672771	1.49291	4.29658	1.52506	0.20215	0.999819	-3.4636	inf	inf	2.47717	0.85622	inf	1	1	1	0.928078	0.908033	0.0297943
AK127151	chr19:41381344-41534168	0.593789	0.330723	-0.844326	1	1	-1.05621	inf	-1.37359	-0.821772	0	-2.14878	1	1	1	1	1	1
AK127155	chr11:36291687-36310999	1.31467	1.46817	0.159322	1	1	5.46524	inf		-0.569086	0	-1.41481	0.947132	1	0.954519	1	1	0.998287
AK127179	chr14:95552564-95646270	0.895556	1.18004	0.397985	1	1	-2.41957	3.26031	-0.32958	inf	0	3.10529	0.96283	1	0.992776	1	1	0.998287
AK127190	chr3:48885389-48889414	0.26701	0.0975296	-1.45298	1	1	-3.30754	inf	-3.08304	inf	0	2.2866	1	1	1	1	1	1
AK127191	chr16:24672742-24682383	0.145422	0.166581	0.19598	1	1	inf		-0.235586	2.72263	0	-2.6193	1	1	1	1	1	1
AK127207	chrX:64732462-64754667	0.603017	0.699259	0.213627	1	1	1.30954	inf	0.983959	-0.695572	inf	-3.3504	1	1	0.992776	1	1	1
AK127224	chr5:177540555-177553107	0.0575186	1.00599	4.12844	1	1	0			12.6686	inf	3.54371	1	1	1	1	0.01656	1
AK127238	chr1:173204198-173446294	0.483454	0.424641	-0.187133	1	1	1.9789	1.76042	-0.912013	-0.569697	inf	-0.661823	1	1	1	1	1	1
AK127260	chr3:113666747-113682211	1.50397	1.36555	-0.139289	1	1	-2.7756	5.11398	-1.43769	-0.0758625	inf	0.735993	0.947132	1	0.991606	1	1	0.998287
AK127270	chr1:56046709-56200675	0.432814	0.364884	-0.246309	1	1	inf			-5.66942		0	0.0397863	1	1	0.928078	1	1
AK127292	chr13:24481604-24523454	0.0711892	0.0640639	-0.152146	1	1	0	inf	0	0		2.28504	1	1	1	1	1	1
AK127318	chr14:39218544-39417475	0.00313329	0.0279967	3.15951	1	1	inf	inf		0	0	0	1	1	1	1	1	1
AK127339	chr7:1473995-1499109	0.30153	0.695173	1.20507	1	1	0.628689	inf	1.45027	-2.66931	inf	0.155833	1	1	1	1	1	1
AK127347	chr10:1223252-1226584	0.284216	0.109537	-1.37557	1	1		0		-1.40653	inf		1	1	1	1	1	1
AK127352	chr16:84599205-84651669	2.12778	3.67823	0.789665	0.5091	0.999819	1.97978	-0.4099	7.04926	6.92747	0.991425	-1.431	1	0.964065	0.954519	0.928078	1	0.998287
AK127378	chr16:90071278-90114181	0.117497	0.782946	2.73629	1	1	0	0	2.19412	inf	0	inf	1	1	0.991606	1	1	1
AK127380	chrX:114752496-114884990	0.0597428	0.941025	3.9774	1	1		inf	4.25385	0	0	inf	1	1	0.954519	1	1	0.998287
AK127400	chr2:171034654-171551884	0.10985	0.0633859	-0.793302	1	1		0		0	inf	inf	1	1	1	1	1	1
AK127443	chr8:20054703-20079205	37.4182	33.6169	-0.154554	0.79735	0.999819	0.866134	0.850614	-1.1628	-0.0974905	-0.357547	-0.4865	0.981597	0.879138	0.954519	0.992368	0.933961	0.998287
AK127460	chr17:76492734-76506753	0.0364009	0		1	1	0	0	0				1	1	1	1	1	1
AK127472	chr6:126661252-127518910	1.52648	0.550426	-1.47158	1	1	2.3479	-3.4265		1.72281	0	-1.90999	1	0.866424	1	1	1	1
AK127555	chr6:13358065-13361194	1.58356	1.91293	0.272606	1	1	-0.0066528	0.348512	0.230981	2.00727	-3.65934	1.7537	1	1	1	0.928078	1	0.998287
AK127557	chr3:172308502-172312373	0.44562	0		1	1		0	0	0	0		0.099922	1	1	1	1	1
AK127578	chr2:8147901-8468549	0.231465	0.286089	0.305671	1	1	-14.0184	inf	inf	1.95808	0	-1.12932	1	1	1	1	1	1
AK127609	chr3:195590235-195638816	0.465966	0.689451	0.565224	1	1	1.72275	0.810751	1.37977	0.865599		-0.906244	1	1	1	1	1	1
AK127627	chr18:10731473-10789109	0.227309	0.334957	0.559325	1	1	0	0.00371435	0	inf	inf	0.285021	1	1	1	1	1	1
AK127673	chr5:175953699-175965026	0	0.0237942	inf	1	1	0	0	0	inf	0	inf	1	1	1	1	1	1
AK127696	chr15:40331511-40359491	1.1559	0.324205	-1.83404	1	1	0.445966	-2.87072	-1.05207	inf	-3.21741	-1.4921	1	0.804423	1	1	1	1
AK127697	chrX:45364632-45386484	0	0.0106159	inf	1	1	0	0	0	inf	0	0	1	1	1	1	1	1
AK127787	chr18:53443957-53448952	0.641861	0.262532	-1.28977	1	1		inf	-3.25845	-1.89181	0	0.494378	1	1	0.954519	1	1	1
AK127846	chr19:53510764-53516416	0.197688	0.517756	1.38904	1	1	0.277824	0	1.22482	0.915543	0.58774	3.60775	1	1	1	1	1	1
AK127877	chr15:73043709-73090540	0.727133	0		1	1	0	0			0		1	1	1	0.928078	1	1
AK127888	chr18:24916342-25175128	0	0	0	1	1	0	0	0	0	0	0	1	1	1	1	1	1
AK127889	chr6:28058453-28105071	0	0	0	1	1	0	0	0	0	-0.0147155	0	1	1	1	1	1	1
AK127910	chr5:150632612-151084743	30.393	61.8888	1.02594	0.8402	0.999819	-0.689432	0.227387	1.1099	-0.381116	2.22484	0.63262	0.995494	0.964854	0.994002	0.992845	0.830351	0.998287
AK127919	chr17:78518624-78945013	0.399537	0.357901	-0.158769	1	1	-2.66651	-0.0969431	5.4013	-2.15117	inf	1.58334	1	1	1	1	1	1
AK127963	chr9:14987299-15146399	0.0541728	0		1	1	0		0	0		0	1	1	1	1	1	1
AK127966	chr7:153584418-154685994	0.127119	0.0892476	-0.510297	1	1	0	-0.996067	0.0856974	-1.0849	0	0	1	1	1	1	1	1
AK127969	chr13:64402979-64418258	1.16E-07	0		1	1	0	0	0		0	0	1	1	1	1	1	1
AK127974	chr17:20422624-20432000	0	0	0	1	1	0	0	0	0	0	0	1	1	1	1	1	1
AK127982	chr10:17362676-17496254	0.0859572	5.28939	5.94334	0.2025	0.999819	0.444775	0.587831	inf	0	inf	1.18798	1	1	1	1	0.006555	1
AK127989	chr7:32535175-33102409	5.33671	2.7353	-0.964248	0.7294	0.999819	0.178021	-2.35476	-0.378606	1.68302		-0.283546	0.995494	0.880397	1	0.991422	1	1
AK128013	chr12:62102042-62653925	0.847435	0.878262	0.0515491	1	1	2.8602	3.39547	-4.00287	inf	0	-0.905601	1	1	1	1	1	0.998287
AK128037	chr14:60386430-60530277	0.0916674	0.0181855	-2.33362	1	1		inf			0	inf	1	1	1	1	1	1
AK128059	chr11:131240370-132206715	0.146253	0.173496	0.246434	1	1	1.44791	inf		-1.25435	inf		1	1	1	1	1	1
AK128099	chr19:35896508-35907742	0.137393	0.0112338	-3.6124	1	1	0	inf	0	0	0		1	1	1	1	1	1
AK128136	chr22:48016791-48025651	0	0	0	1	1	0	0	0	0	0	0	1	1	1	1	1	1
AK128153	chr9:140118566-140122265	0.342537	0.109134	-1.65017	1	1	-0.55317		inf	-4.43553	0	0	1	1	1	1	1	1
AK128161	chr8:93725189-93889865	1.19436	0.0524291	-4.50973	1	1	inf				0	0	1	0.0128962	1	1	1	1
AK128202	chr3:138654030-138662862	0.360839	0.793789	1.1374	1	1	2.35888	0.174743	-3.91304	-1.08455	0	2.54949	0.947132	1	1	1	1	1
AK128216	chr8:74207264-74268696	1.54452	3.88474	1.33066	0.50035	0.999819	-3.23464	2.90464	4.31932	2.78977	0	-1.40699	0.955477	0.818869	0.956176	1	1	0.998287
AK128245	chr16:70253483-70259936	3.29742	1.90998	-0.787778	0.39625	0.999819	-2.22745	0.909904	-1.21108	0.358337	inf	-1.15628	0.947132	1	0.982096	0.992265	1	0.998287
AK128252	chr20:33890382-34042568	0.457108	0.148601	-1.62109	1	1	-1.23168	inf	0	-4.30828	0	1.04493	1	1	1	1	1	1
AK128266	chr16:3039054-3044510	0.00966964	0		1	1		0	0	0	0	0	1	1	1	1	1	1
AK128329	chr20:61640734-61716423	0	0	0	1	1	0	0	0	0	0	0	1	1	1	1	1	1
AK128346	chr3:195426821-195438745	3.19911	3.11215	-0.0397608	0.9733	0.999819	inf	0.431114	-2.1254	-0.553936	-14.1951	0.824222	0.947132	0.951267	0.954519	0.992265	1	1
AK128353	chr17:7771138-7777031	3.81662	5.29509	0.47236	0.52215	0.999819	0.0782875	0.704771	1.13551	1.64461	-2.58095	-0.50727	0.995494	0.934751	0.964531	0.945917	1	0.998287
AK128382	chr8:100890371-100905895	10.4316	4.84711	-1.10576	0.2677	0.999819	-0.368957	-2.07009	-1.60808	-0.759	-2.25028	0.0132394	0.995494	0.802939	0.978878	0.990636	0.871919	0.998287
AK128390	chr3:46795973-46854064	0.0490825	0.107767	1.13464	1	1	0	inf		inf	0	0	1	1	1	1	1	1
AK128396	chr11:36505322-36508995	4.14214	3.0685	-0.432846	0.5328	0.999819	0.447515	0.752124	-2.14	-0.744034	0.047463	-0.459797	0.99533	0.931967	0.954519	0.98624	1	0.998287
AK128400	chr8:564748-681226	1.44405	1.73171	0.262079	1	1	-1.6442	4.29044	0.93528	0.872466	inf	-0.965661	0.99497	1	0.992776	1	1	0.998287
AK128414	chr9:140762376-141019075	0	0.0188846	inf	1	1	inf	0	0	inf	0	0	1	1	1	1	1	1
AK128439	chr16:70721343-70835061	0.212624	1.3149	2.62858	1	1	-1.62987	inf	inf	2.87516	inf	0.253321	1	1	1	1	0.687725	1
AK128486	chr5:68264369-68325754	0	0	0	1	1	0	0	0	0	0	0	1	1	1	1	1	1
AK128525	chr2:89156675-89630175	32.4778	76.3534	1.23324	0.6506	0.999819	-1.20541	0.881318	3.78958	1.77962	0	1.83378	0.99533	0.956292	0.976644	0.980173	1	0.998287
AK128532	chr1:2481358-2495265	0.171823	0.467165	1.44301	1	1	0.831111	inf	0.90361	1.33031	0	inf	1	1	1	1	1	1
AK128534	chr10:5558892-5565140	0.0565332	0.759261	3.74743	1	1		inf	2.89159	inf	inf	inf	1	1	1	1	1	1
AK128559	chr14:35554678-35591679	3.99483	6.24371	0.64427	0.443	0.999819	-0.318903	2.6486	0.624501	-0.380571	4.55408	-1.61268	0.995494	0.858247	0.992776	0.992265	0.700739	0.998287
AK128569	chr11:7260008-7532561	0.274733	0.35282	0.3609	1	1		-1.11348	2.10168	0.763148		2.69395	1	1	1	1	1	1
AK128619	chr12:862224-1020617	11.4197	7.30044	-0.645473	0.8545	0.999819	-0.163147	0.483273	1.55165	-2.3555	-2.66046	-0.623345	0.996043	0.946889	0.994002	0.972959	0.815681	0.998287
AK128656	chr6:169857306-170102159	0.24969	1.55416	2.63793	1	1	6.15208	0.266787	-0.65152	-1.66977	0	4.42674	0.947132	1	1	1	1	1
AK128673	chr9:132902888-132906498	0.0590849	0.147456	1.31942	1	1	0.347651	inf	inf	inf	0	0.964976	1	1	1	1	1	1
AK128703	chr9:93825575-93837414	0.478221	0.4288	-0.157371	1	1	-0.458617	-0.494475	-1.13453	0.993699	0	1.28482	1	1	1	1	1	1
AK128707	chr12:66151802-66360068	0.777872	0.788657	0.0198639	1	1	-2.96982	inf	-0.419346	2.30794	0	0.523729	0.96283	1	1	1	1	1
AK128708	chr2:157193083-157198172	3.92745	5.07129	0.36876	0.5796	0.999819	-1.23884	0.130942	0.647534	1.84304		0.452377	0.950742	0.980209	0.991853	0.928078	1	0.998287
AK128724	chr9:18474103-18910945	0.066366	0.218713	1.72052	1	1	3.45391	inf	0.865467		0	0	1	1	1	1	1	1
AK128734	chr1:65210777-65432619	3.7262	5.87334	0.656476	0.71045	0.999819	0.766743	0.715943	0.868327	0.476698	1.27399	-0.992497	0.995494	0.951267	0.994002	0.992265	0.875522	0.998287
AK128777	chr16:640106-684116	0.22879	0.176301	-0.375985	1	1	-3.13682	inf		inf		-1.62182	1	1	1	1	1	1
AK128818	chr3:197369919-197372891	0.126595	0.284606	1.16874	1	1			inf	inf	0	inf	1	1	1	1	1	1
AK128833	chr1:1108435-1133313	0.0372674	0.0249851	-0.576845	1	1		0		inf	0	inf	1	1	1	1	1	1
AK128837	chr22:21537987-21546444	0	0	0	1	1	0	0	0	0	0	0	1	1	1	1	1	1
AK128864	chr9:139632627-139644363	0	0	0	1	1	0	0	0	0	0	0	1	1	1	1	1	1
AK128874	chr6:139012804-139018425	0	0	0	1	1	0	0	0	0	0	0	1	1	1	1	1	1
AK128880	chr8:2554055-2585957	0.0779424	0		1	1	0	0	0		0	0	1	1	1	1	1	1
AK129550	chr19:44084695-44088114	2.97277	6.04459	1.02384	0.31105	0.999819	3.28126	1.80687	-2.32218	-2.88799	inf	1.34099	0.947132	0.803887	0.954519	0.928078	0.127508	0.998287
AK129567	chr22:20632131-20656858	0	0	0	1	1	0	0	0	0	0	0	1	1	1	1	1	1
AK129672	chr10:5903690-5979555	1.30588	0.358571	-1.86469	1	1	-0.706645	-3.97781	-4.11459	-0.639619	0	1.27599	1	1	0.954519	1	1	1
AK129756	chr16:34980922-34990995	0.0714562	0		1	1	0	0	0	0		0	1	1	1	1	1	1
AK129763	chr17:70380461-70588943	0.0493691	0.759178	3.94276	1	1	0	inf	0	16.8054	2.59172	inf	1	1	1	1	1	1
AK129926	chr11:67380123-67381052	0.53582	0.0840058	-2.67319	1	1	inf				0		1	1	1	1	1	1
AK129982	chr8:11973290-12523023	0	0	0	1	1	0	0	0	0	0	0	1	1	1	1	1	1
AK130076	chr10:89623194-89728531	29.9367	27.5743	-0.11859	0.91575	0.999819	1.01922	-0.96597	-0.195483	-0.586734	4.7209	-0.283769	0.994623	0.926278	0.994566	0.992265	0.714313	0.998287
AK130099	chr4:79567337-79604337	0	0	0	1	1	0	0	0	0	0	0	1	1	1	1	1	1
AK130329	chr15:83509837-83513971	4.61732	6.12023	0.406531	0.5595	0.999819	-2.1977	2.12484	0.45125	2.42652	-4.73425	2.69419	0.947132	0.802939	0.992776	0.928078	1	0.981228
AK130400	chr1:247670393-247739846	0.0995838	0.0473133	-1.07366	1	1	0	0	0	0	0	-1.03277	1	1	1	1	1	1
AK130481	chr3:155544315-155572167	0.320651	0.27353	-0.229306	1	1	1.8599	1.60688		-0.68163	0	-1.57502	1	1	1	1	1	1
AK130486	chr12:120554710-120556800	0.266457	0.815532	1.61384	1	1	2.18246	0.588359	3.40686	0.236811	0	0.7756	1	1	1	1	1	1
AK130719	chr17:25799035-25953461	0.971281	0.740427	-0.391532	1	1	-1.7236	-2.95533	3.54506	1.88219	0	1.61872	1	0.859191	1	1	1	1
AK130758	chr3:46653924-46668033	0	0	0	1	1	0	0	0	0	0	0	1	1	1	1	1	1
AK130765	chr6:160007986-160010201	2.0394	0.258424	-2.98034	1	1	inf	0	-1.50026	-3.99207	0	-2.64605	1	1	1	0.928078	1	0.998287
AK130864	chr1:90090407-90098453	0.235651	0.412857	0.808994	1	1	0	0	0	1.234	0	0.402103	1	1	1	1	1	1
AK130904	chr9:71150805-71155783	1.49967	1.07911	-0.474806	1	1	6.88505	inf	-2.30512	-3.78493	-5.73405		0.947132	1	1	1	0.714313	1
AK130911	chr12:94071150-94288616	9.26245	7.25472	-0.352473	0.68175	0.999819	0.459327	-1.69486	-0.640552	0.58511		0.430777	0.995494	0.83086	0.992776	0.992265	1	0.998287
AK130926	chr17:75554223-75559325	0.792481	2.40649	1.60248	1	1	2.08109	0.846662	1.6337	1.86675	0	0.84448	0.947132	1	0.954519	0.928078	1	1
AK130974	chr3:42977851-42984278	3.80952	1.12359	-1.76149	0.5697	0.999819	inf	0	-3.5154	inf	-2.30154	1.5795	1	1	0.958779	1	0.775506	1
AK131017	chr1:247285277-247335318	1.1916	0.527463	-1.17576	1	1	2.52334	0		10.103		-3.18125	1	1	1	1	1	0.998287
AK131020	chr9:115142350-115248956	0	6.9045	inf	0.14275	0.999819	inf	inf	0	inf	0	0	0.947132	0.802939	1	0.928078	1	1
AK131021	chr3:25215822-25639420	0.594045	0		1	1	0	0	0		0	0	1	1	1	0.928078	1	1
AK131224	chr2:66305393-66311772	0	0	0	1	1	0	0	0	0	0	0	1	1	1	1	1	1
AK131288	chr11:71627640-71639488	8.6372	5.32951	-0.696561	0.3841	0.999819	-0.632536	-3.3004	-2.27942	1.85781	inf	-1.18378	0.99497	0.802939	0.954519	0.937155	0.137383	0.998287
AK131325	chr22:22345496-23265082	0	0.0089335	inf	1	1	0	0	0	0	0	inf	1	1	1	1	1	1
AK131347	chr7:140100135-140126050	0.0105306	0.0137604	0.385932	1	1	0	inf	0	0	0		1	1	1	1	1	1
AK131472	chr19:23299776-23332763	0.192529	0.532799	1.46852	1	1	-2.13783	inf	0.764737	4.16329	0	2.05254	1	1	1	1	1	1
AK131516	chr9:126769855-126771627	0	0	0	1	1	0	0	0	0	0	0	1	1	1	1	1	1
AK131520	chr19:44326208-44331358	0.0379497	0		1	1	0		0	0	0		1	1	1	1	1	1
AK172755	chr9:27325207-27529850	5.6212	1.65144	-1.76716	0.3583	0.999819	0.284251	-4.0405	-6.5417	0.500601	0	0.10077	0.995494	0.802939	0.954519	1	1	1
AK2	chr1:33452675-33502492	32.5215	33.8262	0.056749	0.93155	0.999819	-0.48739	0.736868	1.37789	0.540285	-2.11697	0.299236	0.99533	0.931334	0.954519	0.990636	0.700739	0.998287
AK225487	chr7:33765592-33768065	1.15715	1.06215	-0.12358	1	1	0.492665		-0.505644	inf	0	-1.02142	0.995494	1	1	1	1	1
AK225940	chr12:50344523-50352662	0	0.0427467	inf	1	1	0	0	inf	inf	0	0	1	1	1	1	1	1
AK289390	chr11:118097405-118099840	6.75711	14.5378	1.10533	0.11135	0.999819	-1.48456	2.95344	4.74386	0.129208	0.843445	0.987833	0.964258	0.802939	0.954519	0.993519	0.86517	0.998287
AK289488	chr6:168399771-168445769	0	0	0	1	1	0	0	0	0	0	0	1	1	1	1	1	1
AK291391	chr6_ssto_hap7:168170-172220	0	0.0402668	inf	1	1	0	0	inf	0	0	0	1	1	1	1	1	1
AK291611	chr7:38369947-38375237	0.561985	0.466701	-0.268034	1	1	-0.833167	inf	inf	-1.54592	0	-0.200867	1	1	1	0.987643	1	1
AK293020	chr6:32485162-32557562	3.23418	2.64575	-0.289721	1	1	0			0.640363	inf	-1.27047	1	1	1	0.98825	1	0.998287
AK293540	chr7:27870195-28281511	3.33256	3.14533	-0.0834173	0.9738	0.999819	1.73952	-2.2103	1.48057	-1.55258	0	-1.54421	0.99497	0.923965	0.992776	0.991732	1	0.998287
AK293718	chr11:112830004-113149157	0.332584	0.102088	-1.7039	1	1	inf	0	0		0	0	1	1	1	1	1	1
AK293862	chr16:89334034-89556969	1.4777	2.67475	0.856051	1	1	0.079491	1.90753	3.6658	0.814283	0	-1.74054	1	0.802939	0.957716	0.967804	1	0.998287
AK294004	chr11:69455872-69469241	187.973	258.422	0.459206	0.86485	0.999819	-4.6674	1.36101	0.138587	1.35714	0.377104	1.96227	0.947132	0.923965	0.996143	0.992265	0.943956	0.998287
AK294034	chr10:102989350-102998605	0	0	0	1	1	0	0	0	0	0	0	1	1	1	1	1	1
AK294171	chr3:128580155-128584291	1.04621	0		1	1		0	0	0	0	0	0.384873	1	1	1	1	1
AK294518	chr10:80008496-80311111	0.0295697	0.193628	2.7111	1	1	0	inf		0	0	0	1	1	1	1	1	1
AK294743	chr16:88772890-88851375	0.334467	0.3769	0.172317	1	1	1.73826	2.39726	inf	-0.293914	0	-3.49521	1	1	1	1	1	1
AK294819	chr10:51026326-51734610	0	0.0438321	inf	1	1	0	inf	0	0	0	0	1	1	1	1	1	1
AK294825	chr16:16411465-16421969	0	0	0	1	1	0	0	0	0	0	0	1	1	1	1	1	1
AK294844	chr18:48918411-49088839	0.019175	0		1	1		0	0	0	0	0	1	1	1	1	1	1
AK294973	chr11:58672896-58676071	0	0	0	1	1	0	0	0	0	0	0	1	1	1	1	1	1
AK295403	chr7:5160940-5184177	0	0	0	1	1	0	0	0	0	0	0	1	1	1	1	1	1
AK295617	chr2:56179292-56613308	0.156801	0.107773	-0.540939	1	1	-16.1072	inf	-14.8075	-0.644358	0	inf	1	1	1	1	1	1
AK295639	chr1:144146806-146467638	0	0	0	1	1	0	0	0	0	0	0	1	1	1	1	1	1
AK295707	chr17:20318817-20320583	0.23629	0		1	1	0		0	0	0	0	1	1	1	1	1	1
AK295837	chr11:6416354-6440644	0.108406	0		1	1	0	0		0	0	0	1	1	1	1	1	1
AK296065	chr7:150756656-150773617	14.7471	13.3424	-0.144418	0.88335	0.999819	-0.334761	-1.89863	0.66681	-1.00771	inf	-0.807083	0.995494	0.840944	0.992776	0.990636	0.687725	0.998287
AK296148	chr17:18330174-18333940	0	0.150102	inf	1	1	0	0	0	0	inf	0	1	1	1	1	1	1
AK296220	chr10:103330405-103369409	0.530556	0.192421	-1.46324	1	1	inf	0	-2.00865	0		inf	1	1	1	1	1	1
AK296254	chr2:104995307-105024790	0	0	0	1	1	0	0	0	0	0	0	1	1	1	1	1	1
AK296276	chr6:161768590-163745494	0	0.100968	inf	1	1	0	0	inf	0	0	inf	1	1	1	1	1	1
AK296298	chr1:59250822-59365384	0.0382487	0.0319788	-0.258295	1	1		0	0	0	0	inf	1	1	1	1	1	1
AK296854	chr19:44081264-44083236	0	0.120493	inf	1	1	0	0	0	inf	0	inf	1	1	1	1	1	1
AK296966	chr3:97540883-97594132	8.4441	13.6705	0.695051	0.21405	0.999819	0.143582	-0.666227	0.289071	0.211034	3.26674	0.5602	0.995494	0.916915	0.994002	0.992265	0.687725	0.998287
AK297272	chr17:80350099-80400515	0.666777	0.918238	0.461664	1	1	inf	0.263166		0.498562	0	-2.34504	0.947132	1	1	1	1	1
AK297683	chr10:19904783-20023405	0.935211	2.39779	1.35834	1	1	0	5.51569		0	0		1	0.802939	0.339925	1	1	1
AK297837	chr19:15870144-15890797	0	0.782363	inf	1	1	inf	0	0	inf	0	0	0.947132	1	1	1	1	1
AK297919	chr19:9671008-9673124	18.511	10.9344	-0.759512	0.20865	0.999819	-0.230013	-0.714989	-0.104669	0.203331	-4.50908	0.023982	0.995494	0.908137	0.994566	0.992265	0.687725	0.998287
AK298018	chr19:41620352-42093196	2.00738	1.46563	-0.453788	1	1		5.53411	inf	-2.65933	-3.72785	-1.729	1	0.802939	1	0.977848	0.716789	1
AK298043	chr12:673462-772755	0.169339	0		1	1	0	0	0	0	0		1	1	1	1	1	1
AK298056	chr6_qbl_hap6:3071044-3079369	0.265243	0.212692	-0.318549	1	1	0	inf	0	-1.0585		inf	1	1	1	1	1	1
AK298300	chr1:66999824-67210767	37.9104	65.0473	0.778897	0.6228	0.999819	2.42047	1.1091	0.218334	-1.09368		-1.0776	0.947132	0.941356	0.994566	0.992265	0.687725	0.998287
AK298596	chr8:145654164-145669812	0	0.281139	inf	1	1	inf	0	inf	0	0	0	1	1	1	1	1	1
AK299427	chr5:136953189-137223539	23.8112	1.31788	-4.17535	0.42505	0.999819			-4.62882	0		inf	0.947132	0.802939	0.967406	1	0.687725	0.998287
AK299432	chr6:88117720-88222051	0.881954	0.0939225	-3.23116	1	1		0	0		0	-2.78849	1	1	1	1	1	0.998287
AK299452	chr8:52812208-52859733	0.16873	0.0374489	-2.17172	1	1	inf	0			0	0	1	1	1	1	1	1
AK299501	chr4:106290234-106395227	1.68157	1.01557	-0.727515	1	1	-1.41227	-0.180816	-1.1702	0.915946	0	-0.426792	0.99497	1	1	1	1	0.998287
AK299774	chr3:39149151-39180394	0.0655239	0.0327283	-1.00148	1	1	0	0		0	0	inf	1	1	1	1	1	1
AK3	chr9:4711157-4742043	3.56079	3.51885	-0.0170913	0.99215	0.999819	4.36732		inf	inf	-2.38293	6.55538	0.947132	0.802939	0.954519	1	0.738833	0.998287
AK300121	chr12:52643083-52702945	0.0299079	0		1	1		0	0	0	0	0	1	1	1	1	1	1
AK300387	chr16:32752634-32764659	0.030024	0.151538	2.33549	1	1		inf	0	0	0	inf	1	1	1	1	1	1
AK300656	chr9:86323235-86328292	0.106424	0.30848	1.53536	1	1	inf	inf	0		0	0.97955	1	1	1	1	1	1
AK300962	chr6_dbb_hap3:4089876-4094090	0	0	0	1	1	0	0	0	0	0	0	1	1	1	1	1	1
AK301093	chr11:58294345-58345693	0.849176	0.448733	-0.920205	1	1		2.25277			0	-0.957674	1	1	1	0.928078	1	0.998287
AK301230	chr19:23404400-23433162	0.51875	0.938515	0.855341	1	1	-3.13831	0.174181	2.17362	2.37466	inf	-0.381928	1	1	0.954519	1	1	1
AK301549	chr16:686816-688619	0	0	0	1	1	0	0	0	0	0	0	1	1	1	1	1	1
AK301679	chr17:18343221-18344919	0	0.0313253	inf	1	1	0	0	0	0	0	inf	1	1	1	1	1	1
AK301806	chr7:63774391-63809884	9.62389	7.34471	-0.389915	0.5923	0.999819	-0.543693	-1.51919	-0.467002	0.736986	inf	-0.736346	0.99533	0.81053	0.992776	0.98624	1	0.998287
AK301885	chr15:82637132-83195247	3.31E-05	7.08E-06	-2.22551	1	1	0	0	inf	0	-2.19786		1	1	1	1	1	1
AK301968	chr15:85788460-85790410	0	0.629097	inf	1	1	0	inf	inf	inf	0	0	1	1	1	1	1	1
AK302092	chr15:82637132-83195247	0.819779	0.478513	-0.776677	1	1	-1.2783	-2.22001	-0.916529	-0.23752	0	0.555879	1	1	1	1	1	1
AK302238	chr15:29090279-29093821	0.111072	0		1	1	0		0	0	0	0	1	1	1	1	1	1
AK302306	chr15:28596695-28603079	0	0	0	1	1	0	0	0	0	0	0	1	1	1	1	1	1
AK302451	chr10:81266125-81270678	0	0	0	1	1	0	0	0	0	0	0	1	1	1	1	1	1
AK302471	chr8:7118141-7212876	0	0	0	1	1	0	0	0	0	0	0	1	1	1	1	1	1
AK302503	chr12:58013692-58026985	0	0	0	1	1	0	0	0	0	0	0	1	1	1	1	1	1
AK302511	chr16:90224862-90233897	1.26072	1.09712	-0.200522	1	1	0.734927	2.17327	1.59943	2.23679	inf	-2.42393	0.99533	1	0.979495	1	1	0.998287
AK302545	chr22:20632131-20656858	0	0	0	1	1	0	0	0	0	0	0	1	1	1	1	1	1
AK302694	chr10:30981202-31005942	0.30141	0.0387999	-2.9576	1	1		0	0	-2.67043	0		1	1	1	1	1	1
AK302734	chrX:107334933-107682704	0.560264	0.101236	-2.46839	1	1	-1.99647		0		0		0.994592	1	1	1	1	1
AK302783	chr22:20326398-20350461	0	0	0	1	1	0	0	0	0	0	0	1	1	1	1	1	1
AK302879	chr15:76067893-76075544	0	0	0	1	1	0	0	0	0	0	0	1	1	1	1	1	1
AK303166	chr16:29454225-30257122	0.359521	0.37173	0.0481819	1	1	-1.25717	-1.99729	1.97169	0	inf	0.37074	1	1	1	1	1	1
AK303289	chr7:154858778-154877459	0	2.92E-05	inf	1	1	0	0	0	inf	0	0	1	1	1	1	1	1
AK303295	chr2:135596185-135676176	0.585817	1.72544	1.55844	1	1		inf	2.4002	inf		-0.01948	1	0.802939	0.976644	0.604208	1	1
AK303306	chr17:7210317-7215780	19.5414	13.4674	-0.537059	0.6896	0.999819	-0.269291	-1.42726	0.963719	-0.644575	inf	-0.0581591	0.995494	0.859026	0.992776	0.992265	1	0.998287
AK303423	chr2:97163384-97173846	0.972078	0		1	1		0	0	0	0		0.450801	1	1	1	1	0.59248
AK303607	chr16:29454225-30257122	1.00928	0.561959	-0.844795	1	1	0.0739592		-0.57637	0.125544	-0.802259	-0.627214	1	1	1	1	1	1
AK303953	chr21:37406839-37498938	0.0308651	1.41329	5.51694	1	1		0	inf	0	0	0	1	1	0.954519	1	1	1
AK304304	chr17:16733796-16736147	0.0219871	0.0418107	0.927216	1	1	0	0	0	0.914399	0	0	1	1	1	1	1	1
AK304427	chr8:72753776-72987819	0.156569	0.063884	-1.29327	1	1	0	0		0	0	inf	1	1	1	1	1	1
AK304483	chr3:138666075-138672830	0.531722	1.08013	1.02247	1	1	3.08353	1.65216	-1.83528	3.78715	0	0	1	0.874231	0.992776	0.928078	1	1
AK304759	chr1:40306707-40349177	3.63942	0.62417	-2.5437	0.5235	0.999819				-1.42513	0		0.947132	1	0.954519	0.977495	1	0.998287
AK304826	chr16:18437720-18444915	0	0	0	1	1	0	0	0	0	0	0	1	1	1	1	1	1
AK307134	chr15:96812000-96883490	0	0.313094	inf	1	1	inf	0	0	0	inf	0	1	1	1	1	1	1
AK307154	chr5:74907300-74966977	0.162242	0.0648124	-1.32381	1	1		0	0.0800474	0	0	-0.0227724	1	1	1	1	1	1
AK307158	chr16:3115312-3119667	0	0	0	1	1	0	0	0	0	0	0	1	1	1	1	1	1
AK307172	chr4:144434615-144474566	0.0893754	0.624314	2.80432	1	1		inf	0	inf	0	0	1	0.802939	1	1	1	1
AK307192	chr20:48884034-48895366	5.37539	1.42001	-1.92047	0.19015	0.999819	-4.78889	inf	inf	0	0	-4.82826	0.947132	1	0.306405	1	1	0.998287
AK307207	chr8:10340388-10405095	0.0341671	0.517956	3.92215	1	1	0	inf	2.88741	0	0	inf	1	1	1	1	1	1
AK307208	chr6:43005355-43042833	0.50916	1.97415	1.95504	1	1	0	inf	-0.249085	inf	0	1.05559	1	0.802939	1	1	1	0.998287
AK307209	chr3:61547242-62304610	0.0342607	0.0750254	1.13082	1	1	5.0826	inf	0	0	0		1	1	1	1	1	1
AK307233	chrX:153625076-153650061	0.158147	1.12239	2.82724	1	1	1.86056	inf	2.79752	2.23682	0	inf	1	1	0.976644	1	1	1
AK307246	chr1:153516095-153524245	3.48968	6.34784	0.863172	0.7069	0.999819	3.0278	-3.3376		-2.62757	2.40091	inf	0.99098	0.841625	0.954519	0.977848	0.815681	0.998287
AK307291	chr1:94027350-94312706	7.61251	3.63361	-1.06697	0.2994	0.999819	-3.8315	1.90902	-0.0254048	0.857814	-4.72933	-2.06405	0.947132	0.858247	0.998082	0.992265	0.729258	0.998287
AK307308	chr11:115624965-115631345	3.27E-05	0.00049078	3.90803	1	1	0	0	0	0	0	4.05312	1	1	1	1	1	1
AK307324	chr2:4676369-4703812	0	0.0181932	inf	1	1	0	inf	0	0	0	0	1	1	1	1	1	1
AK307331	chr8:7118141-7212876	0	0	0	1	1	0	0	0	0	0	0	1	1	1	1	1	1
AK307870	chr15:28878268-28887567	0.835392	0.553768	-0.593171	1	1	13.13	inf	0.86073	-2.82259	-0.992458	-2.61353	1	1	1	0.928078	1	1
AK308309	chr4:119434236-119435886	0.025525	0.152459	2.57844	1	1	inf	inf	inf	0	0		1	1	1	1	1	1
AK308439	chr8:11973290-12523023	0	0.145579	inf	1	1	0	0	inf	0	0	0	1	1	1	1	1	1
AK308497	chr9:138899381-138901953	6.44757	4.81701	-0.420616	0.56265	0.999819	-0.517082	-0.410977	-0.893942	2.30746	-5.02529	-0.440918	0.99533	0.956618	0.991606	0.928078	0.70967	0.998287
AK308544	chr15:85747587-85777989	0	0	0	1	1	0	0	0	0	0	0	1	1	1	1	1	1
AK308561	chr9:68409997-68413434	1.51586	0.709026	-1.09623	1	1	inf	-2.42202		-2.79327	inf	-0.435661	1	1	1	0.977495	1	0.998287
AK308580	chr19:46112659-46148726	0.737837	1.62999	1.14349	1	1	0.929455	inf	0.597857	inf	0	-2.02866	0.995494	0.802939	1	1	1	1
AK308605	chr8:24770538-24776605	1.08049	0.0340119	-4.9895	1	1	0		0		0	inf	1	0.802939	1	0.928078	1	1
AK308634	chr2:70187225-70314553	0.837005	0.293686	-1.51096	1	1	0	-1.10878		-0.0132003	-0.407336	-5.03579	1	1	1	1	1	0.998287
AK308635	chr19:60950-70966	0	0.0366132	inf	1	1	0	0	inf	0	0	0	1	1	1	1	1	1
AK308637	chr1:155108287-155533732	0.0335757	0		1	1		0	0	0	0	0	1	1	1	1	1	1
AK308652	chr12:2162415-2807115	2.17493	2.16149	-0.00894247	1	1	-1.76434	-0.071183			0	inf	0.947132	0.802939	1	0.928078	1	0.998287
AK308660	chr3:61547242-62304610	0.00116336	0.108098	6.53789	1	1	6.86882	0	0	inf	0	0	1	1	1	1	1	1
AK308669	chr6:33989628-34113869	0	0	0	1	1	0	0	0	0	0	0	1	1	1	1	1	1
AK308704	chr22:21821680-21825558	0	0	0	1	1	0	0	0	0	0	0	1	1	1	1	1	1
AK308867	chr16:70263706-70269272	1.36619	0.480783	-1.50671	1	1			0.0808811	-1.08624	-1.90739	-0.024314	1	1	1	1	0.828554	1
AK308944	chr9:131963593-131972862	0.182318	0.229307	0.330826	1	1	inf	0		1.03026	0		1	1	1	1	1	1
AK308965	chr1:155100348-155107384	3.481	10.259	1.55932	0.34885	0.999819	0.70057	-0.356077	2.00494	2.64948	0	4.62768	0.995494	0.970729	0.954519	0.9597	1	0.998287
AK309024	chr10:47191777-47243502	0	0	0	1	1	0	0	0	0	0	0	1	1	1	1	1	1
AK309109	chr10:48155942-48158691	0	0	0	1	1	0	0	0	0	0	0	1	1	1	1	1	1
AK309218	chr20:58713536-59228976	0.0265878	0.0200183	-0.409445	1	1	0	inf	0.0870745		0	0	1	1	1	1	1	1
AK309234	chr11:115624965-115631345	0.602779	0.186543	-1.69212	1	1	0	0		0	0	-1.06378	1	1	1	1	1	0.998287
AK309255	chr15:28878268-28887567	0.0527238	1.66E-05	-11.6367	1	1	-14.2931	inf	-0.0143764	0	0.14491	-0.151452	1	1	1	1	1	1
AK309286	chr6:28058453-28105071	0.0943678	0.283211	1.58551	1	1	inf	inf	0	0	0		1	1	1	1	1	1
AK309314	chr3:185677757-185697910	0.109549	0.910613	3.05526	1	1	0	inf		inf	inf	inf	1	1	1	0.770484	1	1
AK309325	chr3:185677757-185697910	0	0.919091	inf	1	1	0	inf	inf	0	inf	inf	1	1	1	1	1	0.164888
AK309406	chr16:3313799-3368574	2.46062	2.45314	-0.00439469	1	1	-4.6425	10.7644	0.751803	-1.07675	inf	-0.191969	0.947132	0.802939	0.994002	0.992265	1	0.998287
AK309441	chr3:149238032-149421115	0.183817	0.0719551	-1.3531	1	1	inf	0	0		0	0	1	1	1	1	1	1
AK309452	chr12:93936239-93969978	2.08434	1.56431	-0.414063	1	1	0.0570732	-1.00439	-1.64961	-1.36153	0	3.45996	0.996043	0.947571	1	0.992265	1	1
AK309476	chr9:99957619-100139569	0	0.135935	inf	1	1	inf	0	0	inf	0	inf	1	1	1	1	1	1
AK309620	chr1:162794247-162838605	0	0	0	1	1	0	0	0	0	0	0	1	1	1	1	1	1
AK309664	chr1:203096835-203320289	0	0.103626	inf	1	1	0	inf	0	0	0	inf	1	1	1	1	1	1
AK309685	chr19:38308050-38345836	0.00049599	0.123812	7.96363	1	1	-0.0274942	-0.00900438	0.0505508	-0.0437864	0	10.9366	1	1	1	1	1	1
AK309717	chr18:37421138-37456359	0	0	0	1	1	0	0	0	0	0	0	1	1	1	1	1	1
AK309726	chr8:73142632-73392102	0.0710845	0.117996	0.731136	1	1		inf	0.0795054	0	0	0	1	1	1	1	1	1
AK309744	chr1:43585818-43611958	0.187642	0.713433	1.9268	1	1		inf		0	0	3.62077	1	1	1	1	1	0.998287
AK309762	chr1:1571099-1677431	5.2125	4.21551	-0.306267	0.77255	0.999819	1.14358	-1.50587	0.25357	0.0187478	-0.646573	0.948088	0.99497	0.862186	0.994464	0.996705	0.934805	0.998287
AK309867	chr17:21030257-21094835	0	0	0	1	1	0	0	0	0	0	0	1	1	1	1	1	1
AK309874	chr3:39851302-40353913	0.208533	0.121418	-0.780293	1	1	0.445507		-1.91505	1.49985	0	-2.35372	1	1	1	1	1	1
AK309896	chr9:66513679-66555592	0.0362671	0		1	1	0	0		0	0	0	1	1	1	1	1	1
AK309922	chr10:49278238-49338996	0	0	0	1	1	0	0	0	0	0	0	1	1	1	1	1	1
AK309946	chr3:16844158-17132097	0.769554	0.590885	-0.381144	1	1		inf	0	-1.13612	0	0	1	1	1	0.992265	1	1
AK310013	chr5:70647681-70742169	0.3942	0.225335	-0.806854	1	1	4.03139		inf		0		1	1	1	1	1	1
AK310030	chr15:30916696-30977809	0.523171	3.23674	2.62919	0.2182	0.999819	2.68166	inf	-0.504869	2.7209	inf	1.67757	0.964208	1	1	0.968673	0.337657	0.998287
AK310041	chr15:32888448-32889841	0	0.0841229	inf	1	1	0	0	inf	0	0	inf	1	1	1	1	1	1
AK310046	chr20:57570241-57582309	1.72072	2.74291	0.672695	0.843	0.999819	-1.25456	0		inf	inf	-2.70682	0.966633	1	0.954519	1	0.70967	0.998287
AK310110	chr14:22204451-23021096	0	0	0	1	1	0	0	0	0	0	0	1	1	1	1	1	1
AK310146	chr7:149596-154868	5.43974	1.38413	-1.97455	0.3728	0.999819	-6.29982	-2.3997	2.34282	inf	0	-4.73955	0.947132	0.802939	0.976644	1	1	0.998287
AK310226	chr9:140449360-140473387	0.243763	0.999942	2.03637	1	1	2.83669	1.72492		inf	0	0.12401	0.99098	1	1	0.928078	1	1
AK310228	chr16:18429924-18434624	0.012448	0.0605701	2.2827	1	1	0	inf	0	0	0	-0.0327687	1	1	1	1	1	1
AK310237	chr15:63334837-63364111	0	0	0	1	1	0	0	0	0	0	0	1	1	1	1	1	1
AK310239	chr3:132276983-132593050	0.56121	0.167205	-1.74692	1	1			0.265272	-0.661889	0		1	1	1	1	1	1
AK310266	chr12:7033625-7055164	0.108307	0.0752206	-0.52592	1	1	inf	0	0	inf	0		1	1	1	1	1	1
AK310300	chr7:96251317-96293650	1.30071	1.04892	-0.3104	1	1	0.800266	-1.99931	-1.05647		0	-1.02459	0.99533	1	1	1	1	0.998287
AK310313	chr7:74988446-75046065	0.0909111	0.158942	0.805977	1	1	0	1.16919		inf	0	0	1	1	1	1	1	1
AK310350	chr1:995082-1001833	0	0	0	1	1	0	0	0	0	0	0	1	1	1	1	1	1
AK310432	chr1:3569128-3650467	0.561052	0.0826411	-2.7632	1	1		inf	inf	inf		0	1	1	1	1	1	1
AK310441	chr1:148876039-148902123	0	0	0	1	1	0	0	0	0	0	0	1	1	1	1	1	1
AK310493	chr5:137225124-137372954	0	0	0	1	1	0	0	0	0	0	0	1	1	1	1	1	1
AK310497	chr19:42901325-43156171	0	0	0	1	1	0	0	0	0	0	0	1	1	1	1	1	1
AK310526	chr15:30427989-30432347	0	0	0	1	1	0	0	0	0	0	0	1	1	1	1	1	1
AK310642	chr2:86730553-88038766	2.75028	1.9694	-0.481819	0.8947	0.999819	-3.38829	0.78037	-0.66811	3.86835	0	4.77734	0.980316	1	0.992776	0.952938	1	0.998287
AK310665	chr17:20328041-20334520	0.0583234	0.140991	1.27345	1	1	0	0	inf	0.498779	0	inf	1	1	1	1	1	1
AK310745	chr3:63850232-63989134	2.67468	0.454058	-2.55842	0.5662	0.999819	-2.60178	inf		-1.5158	0		0.99098	1	1	0.945631	1	0.998287
AK310751	chr1:661139-679736	0	0	0	1	1	0	0	0	0	0	0	1	1	1	1	1	1
AK310794	chr19:17445808-17453539	0.129479	0.0968721	-0.418567	1	1	0	inf	0	0	0	-1.59892	1	1	1	1	1	1
AK310876	chr9:70216595-70500063	0	0	0	1	1	0	0	0	0	0	0	1	1	1	1	1	1
AK310947	chr10:134621896-134740999	0	0	0	1	1	0	0	0	0	0	0	1	1	1	1	1	1
AK311005	chr3:41236400-41281939	30.9392	23.0248	-0.426251	0.8628	0.999819	0.536124	-1.45936	-0.548781	-1.29623	1.81721	-0.440582	0.995494	0.951042	0.994464	0.992265	0.886611	0.998287
AK311103	chr7:79083307-79092301	16.5319	7.33408	-1.17257	0.0626	0.999819	1.2327	-1.6938	-3.38172	-2.11726	-2.1434	-1.33616	0.947132	0.802939	0.60998	0.928078	0.714313	0.998287
AK311108	chr1:147574323-148347506	0	0	0	1	1	0	0	0	0	0	0	1	1	1	1	1	1
AK311113	chr2:56179292-56613308	0.23847	0.868327	1.86443	1	1	-4.13641	3.11408	8.01346		5.17402	0	1	1	1	1	0.68683	1
AK311115	chr16:90234330-90235598	0.0313951	0		1	1		0	0	0	0	0	1	1	1	1	1	1
AK311120	chr3:115529149-116164378	5.34642	7.37606	0.464277	0.76745	0.999819	3.90711	0.984982	-0.963004	-0.178443	0	-2.56111	0.947132	0.935718	0.992776	0.992271	1	0.998287
AK311131	chr17:41196312-41322420	4.2331	1.99274	-1.08696	0.66115	0.999819	-0.849037	-0.659677	-2.33432	-3.33422	0	-0.0240087	0.995494	0.962321	0.991606	0.960766	1	0.998287
AK311159	chr3:4938492-5026863	0.38181	0.525763	0.46156	1	1	0.351449	0	0	0	0	inf	0.995494	1	1	1	1	1
AK311167	chr9:69065509-69147854	0.489235	0.0351241	-3.79999	1	1	-0.145715		0		0		1	1	1	1	1	1
AK311181	chr19:42901325-43156171	0.217406	0.214004	-0.0227599	1	1	inf		-1.57336	-1.08651	0	inf	1	1	1	1	1	1
AK311189	chr8:104133259-104298135	0.672218	0.431031	-0.64114	1	1	0.834445	2.55675			0	-1.42897	1	1	0.954519	1	1	1
AK311208	chr17:56406298-56430647	0.00087536	0.545388	9.28319	1	1	0	0	0	0	0	10.9938	1	1	1	1	1	0.911269
AK311212	chr6:161768590-163745494	0.180944	1.90578	3.39676	1	1	0	0	3.35418	0	0	0	1	1	0.954519	1	1	1
AK311218	chr3:156799456-156840791	0.0881599	0.0471026	-0.904316	1	1	0	inf	0	0	0	-1.61636	1	1	1	1	1	1
AK311235	chr6:145946445-146285559	0.142795	0		1	1		0	0	0	0	0	1	1	1	1	1	1
AK311257	chr8:142402120-142441620	0.452599	0.769173	0.765074	1	1		0	0.79774	inf	0		1	1	0.994002	1	1	1
AK311282	chr14:102228134-102394326	5.38225	2.56457	-1.06949	0.5098	0.999819	-2.27674	-1.8969	-0.663285	-0.141633	0	-0.289999	0.986662	0.888378	0.994002	0.99464	1	0.998287
AK311291	chr2:129622178-129626301	0	0.901971	inf	1	1	0	0	0	0	inf	0	1	1	1	1	0.499928	1
AK311306	chr17:56406298-56430647	3.21772	2.04005	-0.657432	0.8341	0.999819	0.930313	inf	-0.237888	0	-1.09181	0	1	1	1	1	0.922214	1
AK311310	chr4:14113613-14141109	0	0.0251635	inf	1	1	0	0	inf	0	0	0	1	1	1	1	1	1
AK311311	chr17:56406298-56430647	0.28621	3.43E-05	-13.0282	1	1	0	0	0		0		1	1	1	1	1	1
AK311328	chr5:136953189-137223539	1.72874	9.35699	2.43632	0.52725	0.999819	0	0	2.52942		inf	0	1	1	0.982827	0.928078	0.687725	1
AK311342	chrX:75878197-76234957	0	0	0	1	1	0	0	0	0	0	0	1	1	1	1	1	1
AK311345	chrX:73164158-73513409	10.5534	4.13564	-1.35153	0.5879	0.999819	0.0718757	-1.62592	-1.5052	-4.20338	-0.0880442	-0.291607	0.996043	0.935718	0.994002	0.941861	1	0.998287
AK311356	chr11:82903179-82904681	5.19923	4.08046	-0.349566	0.72985	0.999819	1.51524	-0.280191	-0.527899	-0.213067	0	-1.75253	0.99098	0.971567	0.992776	0.992368	1	0.998287
AK311374	chr7:102123590-102389144	0	0	0	1	1	0	0	0	0	0	0	1	1	1	1	1	1
AK311380	chr19:17516502-17526545	2.31E-05	1.54E-05	-0.587367	1	1	0	-0.0317114		0	inf	0	1	1	1	1	1	1
AK311383	chr7:27145809-27170399	0.238192	0.602321	1.3384	1	1	-1.95054	inf	inf	3.08372	0	inf	1	1	1	1	1	1
AK311398	chr5:43067682-43093658	10.8676	8.21637	-0.403461	0.62345	0.999819	-0.767065	-0.31991	-0.975991	-0.247371	-1.40223	0.128276	0.99497	0.966177	0.992776	0.992265	1	0.998287
AK311400	chr1:98453555-98515161	0	0	0	1	1	0	0	0	0	0	0	1	1	1	1	1	1
AK311445	chr9:107509968-107692150	0	0.373231	inf	1	1	inf	0	0	inf	0	0	1	1	1	1	1	1
AK311458	chr10:12938624-13141713	0	0.0768053	inf	1	1	0	0	inf	0	0	inf	1	1	1	1	1	1
AK311469	chr18:40847858-40857615	0	0	0	1	1	0	0	0	0	0	0	1	1	1	1	1	1
AK311558	chr8:26723016-26724760	0.45089	0		1	1	0	0			0	0	1	1	1	1	1	1
AK311573	chr21:10453044-10597442	0.0217524	0		1	1	0	0	0		0	0	1	1	1	1	1	1
AK311578	chr4:76648697-76649795	2.76483	9.3589	1.75915	0.08035	0.999819	-1.98194	inf	1.61204	2.0006	3.24147	1.18635	0.962932	0.610148	0.955386	0.960144	0.70967	0.998287
AK311622	chr19:197015-202209	0	0	0	1	1	0	0	0	0	0	0	1	1	1	1	1	1
AK311627	chr5:68921202-70407863	0	0	0	1	1			0		0	-1.61399	1	1	1	1	1	1
AK311642	chr19:41620352-42093196	9.12412	3.01052	-1.59967	0.74495	0.999819	inf	-2.31965	-1.56845	-1.05717	0	0	0.947132	0.918253	1	0.960144	1	1
AK311646	chr3:4938492-5026863	0.000293807	0.00057678	0.973152	1	1	-0.0211037	0	0	0	0	0	1	1	1	1	1	1
AK311660	chr15:28834637-28836269	0.241465	0.128906	-0.905497	1	1	-0.145137			0	0	inf	1	1	1	1	1	1
AK313893	chr11:96085929-96123083	3.349	2.2405	-0.579908	0.86555	0.999819	0.090755	-1.41954	-0.637016		inf	-0.457978	0.995494	0.866059	0.994002	0.928078	1	0.998287
AK3L1	chr1:65613231-65693173	1.12986	2.88594	1.3529	0.32675	0.999819	-2.84033	inf	3.08407	inf	1.12153	2.63199	0.947132	1	0.954519	0.199389	0.863215	0.998287
AK5	chr1:77747741-78025652	1.44141	1.62421	0.17225	1	1	0.805631	0.812	0.572132	-0.58601	inf	-0.541249	1	1	0.992776	0.992265	1	0.998287
AK7	chr14:96858447-96955112	0.534181	0.672286	0.331746	1	1	0	inf	-0.714405	inf		2.31726	1	1	1	0.303006	1	1
AKAP1	chr17:55162552-55198709	11.417	15.6355	0.453642	0.42475	0.999819	0.657685	2.6893	-0.732003	0.180364	0.725471	0.753727	0.99098	0.802939	0.984627	0.992265	0.895319	0.998287
AKAP10	chr17:19808751-19881129	8.34698	6.33882	-0.39704	0.608	0.999819	0.542563	1.29108	-1.93909	-1.35341	-2.51822	-1.10305	0.99533	0.850021	0.954519	0.933084	0.70967	0.998287
AKAP11	chr13:42846288-42897402	37.0907	34.2073	-0.116753	0.8116	0.999819	0.155818	-0.598825	-0.964238	0.213167	0.653185	0.190805	0.995494	0.912062	0.954519	0.992265	0.84848	0.998287
AKAP12	chr6:151561133-151679692	19.3449	14.2733	-0.438632	0.43535	0.999819	1.36824	-1.13485	-2.24737	-0.878066	-0.718171	-0.595341	0.947132	0.832692	0.783753	0.928078	0.820554	0.998287
AKAP12 variant protein	chr6:151561133-151679692	0	0	0	1	1	0	0	0	0	0	0	1	1	1	1	1	1
AKAP13	chr15:85923870-86292586	58.1526	50.6563	-0.199103	0.701	0.999819	-0.115704	-0.616028	-0.165083	0.339379	-0.228571	-0.522031	0.995494	0.912062	0.994002	0.992265	0.949248	0.998287
AKAP14	chrX:119029935-119054677	0	1.41147	inf	1	1	0	0	inf	0	inf	inf	1	1	0.306405	1	1	1
AKAP2	chr9:112403071-112934789	50.1906	32.1802	-0.641246	0.2157	0.999819	0.168052	-1.38445	-1.17709	-0.773388	0.0836201	-1.78152	0.995494	0.802939	0.954519	0.945917	0.978799	0.998287
AKAP3	chr12:4724676-4754358	0.0622983	0.606959	3.28433	1	1		0	inf	inf	inf	1.55036	1	1	1	1	1	1
AKAP4	chrX:49955410-49965664	0	0	0	1	1	0	0	0	0	0	0	1	1	1	1	1	1
AKAP5	chr14:64854758-65000408	1.1534	0.96863	-0.251875	1	1	-0.243274	2.76058	0.326374	-2.45338	-0.220684	-1.3509	1	1	1	1	1	0.998287
AKAP6	chr14:32798478-33302267	6.06075	1.90283	-1.67135	0.04695	0.999819	0.677868	-2.44546	-2.53491	-1.22847	-1.91898	1.41367	0.99497	0.802939	1	0.947186	0.687725	1
AKAP7	chr6:131456870-131604673	6.1832	3.92838	-0.65442	0.4344	0.999819	-1.4914	-0.437392	0.740331	-1.43908	-1.15392	-0.322725	0.955477	0.953356	0.992776	0.963343	0.843585	0.998287
AKAP8	chr19:15464340-15490603	1.29774	4.49583	1.79259	0.4214	0.999819	-10.7016	inf	0.542154	inf	16.0459	1.68747	0.947132	1	1	0.928078	0.399689	0.998287
AKAP8L	chr19:15490858-15529833	14.5869	15.0073	0.04099	0.94845	0.999819	1.33721	-0.609217	-0.744961	0.0916023	0.0411859	-0.842366	0.947132	0.928299	0.992776	0.994209	0.991892	0.998287
AKAP9	chr7:91570188-91739986	45.9152	56.8328	0.30775	0.61755	0.999819	-0.842335	0.459229	1.0482	0.529711	1.18546	-0.148652	0.981354	0.935718	0.976644	0.98825	0.70967	0.998287
AKD1	chr6:109814058-110012415	28.6626	11.1938	-1.35647	0.0378	0.999819	-2.85989	-1.29855	0.162114	0.255674	-5.71007	0.391465	0.450801	0.82784	0.994002	0.992265	0.571786	0.998287
AKIRIN1	chr1:39456915-39471735	28.3258	17.033	-0.733782	0.2012	0.999819	0.34006	1.5875	0.186104	-2.93033	-1.6586	-0.40687	0.99533	0.802939	0.994002	0.441827	0.720369	0.998287
AKIRIN2	chr6:88384578-88411985	8.0933	12.5732	0.635556	0.46175	0.999819	0.290758	0.843317	-0.825303	1.13199	2.63833	-0.697232	0.995494	0.917493	0.992776	0.974986	0.740193	0.998287
AKNA	chr9:117096432-117160752	16.3122	12.5224	-0.381443	0.6063	0.999819	1.30603	-0.465405	-0.831975	-0.949322	2.36749	-1.58882	0.947132	0.944506	0.991606	0.970869	0.714575	0.998287
AKR1A1	chr1:46016497-46035720	12.6468	8.1793	-0.628728	0.4577	0.999819	-1.95706	-1.9511	0.252021	-0.152459	0.489411	-0.377658	0.947132	0.802939	0.994002	0.993244	0.951065	0.998287
AKR1B1	chr7:134127106-134143888	6.33386	4.66502	-0.4412	0.5747	0.999819	1.55274	-0.776081	-0.159488	-1.82358	-1.19068	0.273824	0.966633	0.929772	0.994566	0.928078	0.870171	0.998287
AKR1B10	chr7:134212343-134226165	1.07417	5.72781	2.41477	0.0462	0.999819	-2.04793	inf	2.63786	0.461913	inf	inf	1	0.279417	0.954519	0.992265	0.375019	0.00521549
AKR1B15	chr7:134233848-134264300	0.0238869	0.428609	4.16537	1	1	0	inf	inf	inf	0	1.97421	1	1	1	1	1	1
AKR1C1	chr10:4868401-5149876	0.380361	0.79707	1.06734	1	1	-0.824266	inf	1.52374	0.558489	inf	3.19829	1	1	1	1	1	1
AKR1C2	chr10:4868401-5149876	2.89846	3.95838	0.449625	0.74765	0.999819	0.320092	inf	-0.281019	2.42491		inf	0.995494	0.802939	1	0.928078	0.687725	0.998287
AKR1C3	chr10:4868401-5149876	1.17277	2.31463	0.980857	0.6042	0.999819	-2.04028	inf	0.0361371	2.41641	1.18006	2.47983	0.9888	1	1	0.977851	1	0.998287
AKR1C4	chr10:5238797-5260910	0	0	0	1	1	0	0	0	0	0	0	1	1	1	1	1	1
AKR1CL1	chr10:5196654-5227150	0	0.0538975	inf	1	1	0	0	inf	0	0	0	1	1	1	1	1	1
AKR1CL2	chr10:4868401-5149876	4.40713	1.76221	-1.32245	0.38705	0.999819	-1.21812	-0.194346	-0.140597	0.68692		0.213124	0.99533	1	0.995835	0.992265	0.687725	1
AKR1D1	chr7:137687069-137803050	0.0133423	0.0924376	2.79247	1	1	0	inf	inf		0	0	1	1	1	1	1	1
AKR1E2	chr10:4868401-5149876	0.581603	0.818769	0.493422	1	1	inf	0		inf	0	0.0748571	1	1	1	0.928078	1	1
AKR7A2	chr1:19630458-19638640	3.63696	3.72355	0.0339463	0.9705	0.999819	2.86619	3.20796	-0.63053	-1.79935	-3.57536	1.19737	0.947132	0.802939	0.992776	0.95009	0.714313	0.998287
AKR7A3	chr1:19609056-19615280	0.103123	0.0330584	-1.64128	1	1	0	inf		0			1	1	1	1	1	1
AKR7L	chr1:19592475-19600568	0.82086	1.31874	0.683954	1	1	2.10853	-0.411618	-0.593088	-0.0361894	0	1.77551	0.947132	1	1	0.996423	1	1
AKT1	chr14:105155942-105363086	19.0622	19.6195	0.0415714	0.96065	0.999819	0.0338084	-1.6348	0.346592	-0.441575	0.998021	-0.371197	0.996043	0.839731	0.994002	0.992265	0.822823	0.998287
AKT1S1	chr19:50372298-50380644	6.40884	9.63375	0.588036	0.3768	0.999819	0.495551	0.192089	0.72891	1.00225	0.0964337	1.0058	0.99533	0.973175	0.992776	0.973668	0.986098	0.998287
AKT2	chr19:40736224-40791265	23.4512	18.0355	-0.378828	0.5388	0.999819	0.583912	-0.311554	-0.291912	-0.881589	-0.787492	0.252029	0.994592	0.952615	0.994002	0.944033	0.828554	0.998287
AKT3	chr1:243419319-244006584	39.7686	32.4192	-0.294783	0.6965	0.999819	1.12129	-0.89143	-2.68639	-1.17758	0.584385	-0.763978	0.950742	0.920515	0.954519	0.933084	0.886611	0.998287
AKTIP	chr16:53468350-53537170	1.86378	2.37689	0.350843	0.90035	0.999819	-0.839376	2.25807	1.41059	-0.519515	2.99948	-0.45204	0.99533	1	0.992776	0.992265	1	0.998287
AL049219	chr1:144146806-146467638	0	0	0	1	1		1.49158				-0.035759	0.947132	0.827035	1	0.928078	0.687725	0.998287
AL049675	chr1:24069855-24104777	8.11561	5.74862	-0.497483	0.81065	0.999819	-2.02216	-0.11422	-2.24849	1.97863	0	0.208207	0.991142	0.9824	0.992776	0.98825	1	0.998287
AL049935	chr9:132649465-132805473	36.0038	38.9472	0.113372	0.86135	0.999819	-0.111211	-0.487394	0.651466	-0.0786241	1.26065	-0.803408	0.995494	0.940295	0.992776	0.99464	0.729258	0.998287
AL050000	chr10:114583254-114587482	2.92542	2.64937	-0.142993	0.84695	0.999819	1.55219	1.35564	-0.538766	-0.183963	-2.04797	-0.299334	0.947132	0.86876	0.992776	1	0.738833	0.998287
AL050035	chr10:104209593-104216051	0.298953	0.34802	0.219251	1	1	-13.3957		inf	0		0	1	1	0.954519	1	1	1
AL050085	chr1:26758801-26797793	5.19666	2.68238	-0.954072	0.738	0.999819	-0.960436	-0.924079	-0.60754	-1.411	inf	-1.22732	0.99497	0.951603	0.992776	0.992265	1	0.998287
AL050132	chr5:88014057-88263096	11.3177	10.421	-0.1191	0.9414	0.999819	2.70691	-0.926918	-4.22351	-3.99913		-0.29582	0.947132	0.95373	0.969883	0.928078	0.709926	0.998287
AL050141	chr1:144146806-146467638	0	0	0	1	1		0	0	0	0	0	1	1	1	1	1	1
AL050203	chr6_ssto_hap7:3463865-3493570	0.699721	0.312519	-1.16283	1	1		0		inf	0	-2.8014	1	1	1	1	1	0.998287
AL096727	chr20:25744101-25848786	0	0.156025	inf	1	1	inf	0	0	0	0	inf	1	1	1	1	1	1
AL109700	chr15:88402983-88405587	0.0910053	0.0467319	-0.961542	1	1	0.861476	0			0	0	1	1	1	1	1	1
AL109792	chr21:38979765-38982665	0	0.156176	inf	1	1	inf	0	0	0	0	0	1	1	1	1	1	1
AL110163	chr17:27876001-27878918	10.4667	10.1532	-0.043876	0.9406	0.999819	0.48842	-0.694039	-1.23557	0.148163	0.605941	-0.0863547	0.99533	0.912062	0.966897	0.992265	0.91858	0.998287
AL110181	chr7:123389268-123391032	0.708369	1.16489	0.717617	1	1	-0.877356	-0.0497489	-0.916044	inf	inf	1.10753	1	1	1	1	1	0.998287
AL117485	chr22:21457304-21476073	0.0330225	0.0368255	0.157252	1	1		0		inf	0	1.54909	1	1	1	1	1	1
AL117630	chr5:175546562-175559261	0	0	0	1	1	0	0	0	0	0	0	1	1	1	1	1	1
AL133111	chr3:15295690-15382901	13.6877	10.9411	-0.32312	0.68015	0.999819	-0.644279	-0.872495	0.350522	-0.485021	2.53732	-0.284839	0.99497	0.887907	0.994002	0.992265	0.830351	0.998287
AL133568	chr7:91741463-91809228	0	0.000175438	inf	1	1	0	inf	0	0	0	inf	1	1	1	1	1	1
AL137270	chr12:126443235-126467920	0.214749	0.0673884	-1.67208	1	1			0	inf	0	2.77042	1	1	1	1	1	1
AL137366	chr11:18621350-18656020	1.7986	2.17623	0.274952	1	1		2.35769		0	0	inf	0.947132	0.853306	1	1	1	1
AL137382	chr16:89262801-89264585	0	0.0392908	inf	1	1	0	0	inf	0	0	0	1	1	1	1	1	1
AL137445	chr7:30555927-30673646	1.23193	5.0551	2.03682	0.57355	0.999819	inf	inf		1.74009	inf	-0.178462	0.947132	0.802939	0.954519	1	0.700739	0.998287
AL137535	chr9:97488993-97849440	17.4528	15.0259	-0.216002	0.9423	0.999819	1.6245	-1.81265	-0.65891	0.513802	2.42676	1.50326	0.99533	0.939077	0.994002	0.992265	0.853091	0.998287
AL137595	chr10:91589266-91600618	5.74648	3.20159	-0.843892	0.4572	0.999819	1.3971	6.34655	-2.24843	-2.79039	0	-0.564821	0.955477	0.802939	0.954519	0.871346	1	0.998287
AL137655	chr3:197937115-197955676	0.0861625	0.193773	1.16924	1	1	0	0		0	inf	0	1	1	1	1	1	1
AL137733	chr1:243219611-243265046	0.10502	0.166083	0.661244	1	1	1.86266	0	inf	0.915507	inf	-0.813476	1	1	1	1	1	1
AL137752	chr19:36236493-36245419	0.388006	0.417555	0.105888	1	1	2.18128	-1.99747		1.95029	0	-0.116124	1	1	1	1	1	1
AL157440	chr10:88726913-88784486	1.49134	1.20662	-0.305644	1	1	1.24436	inf	-2.62783	-2.5707		4.34746	0.99497	1	0.976644	0.951645	1	0.998287
AL162052	chr7:149736256-149742179	0.0348506	0.13383	1.94114	1	1	-1.13979	inf	0	inf	0	0	1	1	1	1	1	1
AL355711	chr21:43719103-43720918	2.31837	1.46949	-0.657798	1	1	-0.55526	1.75773	-1.50083	-0.384898	1.07687	-1.59798	0.995494	1	1	1	1	0.998287
AL357213	chr15:85186011-85197524	4.46069	5.33879	0.259247	0.77705	0.999819	-0.498438	-3.46642	-0.00373007	0.749317	4.05964	-0.480064	0.995494	0.802939	0.998082	0.990636	0.723064	0.998287
AL359605	chr7:141176430-141180177	0.762994	1.20687	0.661531	1	1	-1.55243	2.63428	0.824085	-0.969033	0	2.54921	1	1	1	1	1	0.998287
AL359653	chr5:154198053-154230213	3.64E-05	1.20884	15.0186	1	1	0	inf	0	0	0	0	1	0.802939	1	1	1	1
AL360260	chr16:767618-769654	2.29342	1.50146	-0.611132	1	1	2.09744	0.810655	-0.137601	-1.67012	-1.17983	-3.35343	0.949719	1	1	1	0.861565	1
AL389983	chr6:3229005-3461032	1.82968	0.758673	-1.27004	1	1	-0.879167	-2.31974	0.251516	0.11148	1.62479	-3.98902	1	1	1	1	1	0.998287
[truncated: 27,062 more rows]
